# Supplementary material for: Global Gene Expression Analysis in an in vitro Fibroblast Model of Idiopathic Pulmonary Fibrosis Reveals Potential Role for CXCL14/CXCR4
Source: Sci Rep. 2018 Mar 5;8:3983. doi: 10.1038/s41598-018-21889-7 (PMC5838110; doi:10.1038/s41598-018-21889-7)
Supplement: Supplementary file 1 — Supplmentary Information [file 41598_2018_21889_MOESM1_ESM.xlsx]

## Sheet: Title Page
		Global Gene Expression Analysis in an in vitro Fibroblast Model of Idiopathic Pulmonary Fibrosis Reveals Potential Role for CXCL14/CXCR4.
		Authors: Luis R. Rodriguez1, Margaret Emblom-Callahan1, Mantej Chhina1, Sarah Bui1, Bilal Aljeburry1, Luc H. Tran1, Rebecca Novak1, Merte Lemma2, Steven D. Nathan2, Geraldine M. Grant1
		1: Department of Biology, George Mason University, 10900 University Blvd., Manassas VA 20110 USA,
		2: Inova Advanced Lung Disease and Transplant Program, Inova Fairfax Hospital, 3300 Gallows Road, Falls Church VA 22042 USA
		Corresponding Author: Geraldine M. Grant
		Email address: ggrant1@gmu.edu

## Sheet: Supplmental Table Index
Table Number	Table Name	Table Summary
S1	IPF List	A list of genes that significantly change in culture from P0 to P3 within our cohort of IPF fibroblasts
S2	Normal List	A list of genes that significantly change in culture from P0 to P3 within our cohort of normal fibroblasts
S3	Culture List	A list of genes that significantly change in culture from P0 to P3 within our cohort of normal and IPF fibroblasts
S4	IPF Cluster 1	A list of all genes within the highest scoring annotation cluster from the IPF List, this list is enriched with mitochondrial associated genes
S5	IPF Cluster 2	A list of all genes within the second highest scoring annotation cluster from the IPF List, this list is enriched with proteosomal degradation associated genes
S6	59 Gene Overlap List	A list of all genes that overlap with our IPF list and at least 3 of the 4 public lists used in this analysis
S7	STRING GO Biological Pathway Enrichment	The STRING analysis derived GO enrichment for biological pathways from Figure 4
S8	Public Data Gene List	A list of all genes that overalp with 3 of the 4 public lists used in this analysis
S9	STRING GO Biological Pathway Enrichment for SF2	The STRING analysis derived GO enrichment for biological pathways from Supplemental Figure 2
S10	Fold Change in Fibroblasts after challenge	All FC reported in Figure 5 along with associated p-values for fibroblasts after in-vitro 250 uM H202 challenge, includes graphical distribution of raw delta CTs for each gene
S11	IPF Only	A list of genes that significantly change in culture from P0 to P3 within our cohort of IPF fibroblasts only
S12	Normal Only	A list of genes that significantly change in culture from P0 to P3 within our cohort of normal fibroblasts only
S13	Primer Sequences and FC	A list of all primers used in this analysis and inclusion of microarray and PCR fold change if used in Table S2
Supplemental Figure1	Graphical Analysis	Realtime-PCR confirmation of microarray data through selection of 11 gene panel
Supplemental Figure2	String Network Public Data	The STRING network derived from from the Public Data Gene List found in Table S8

## Sheet: S1 IPF List
Table S1: IPF List	A list of genes that significantly change in culture from P0 to P3 within our cohort of IPF fibroblasts
Gene Name	Chip ID	Unigene ID	Score (d)	Fold Change
CGTHBA protein (-14 gene protein). [Source:Uniprot/SWISSPROT;Acc:Q12980]	H300014498	Hs.19699	3.39291	1.7205
Ankyrin repeat domain protein 13 (KE03 protein). [Source:Uniprot/SWISSPROT;Acc:Q8IZ07]	H300021981	Hs.528703	3.39349	2.12134
40S ribosomal protein S15a. [Source:Uniprot/SWISSPROT;Acc:P62244]	H300018254	Hs.370504	3.39362	1.73537
Spermatogenesis associated protein 7 (Spermatogenesis associated protein HSD3) (HSD-3.1). [Source:Uniprot/SWISSPROT;Acc:Q9P0W8]	opHsV0400006350	Hs.525518	3.39423	2.26181
cisplatin resistance-associated overexpressed protein [Source:RefSeq_peptide;Acc:NP_006098]	H300011709	Hs.130293	3.3944	2.18398
-	H300012012	Hs.288800	3.39449	1.53167
-	H300012392	#N/A	3.39476	2.44729
2-oxoisovalerate dehydrogenase beta subunit, mitochondrial precursor (EC 1.2.4.4) (Branched-chain alpha-keto acid dehydrogenase E1 component beta chain) (BCKDH E1-beta). [Source:Uniprot/SWISSPROT;Acc:P21953]	H200000325	Hs.654441	3.39492	1.63822
-	opHsV0400007047	#N/A	3.39569	1.47098
Porphobilinogen deaminase (EC 2.5.1.61) (Hydroxymethylbilane synthase) (HMBS) (Pre-uroporphyrinogen synthase) (PBG-D). [Source:Uniprot/SWISSPROT;Acc:P08397]	H200006961	Hs.82609	3.39611	1.63521
YLP motif containing protein 1 (Nuclear protein ZAP3) (ZAP113). [Source:Uniprot/SWISSPROT;Acc:P49750]	H200007445	Hs.531111	3.39647	1.75521
CDC42 effector protein 1 (Serum protein MSE55). [Source:Uniprot/SWISSPROT;Acc:Q00587]	opHsV0400002524	Hs.225356	3.39656	2.37251
Carnitine O-acetyltransferase (EC 2.3.1.7) (Carnitine acetylase) (CAT) (Carnitine acetyltransferase) (CrAT). [Source:Uniprot/SWISSPROT;Acc:P43155]	H200002061	Hs.12068	3.39761	1.77276
47 kDa protein [Source:IPI;Acc:IPI00239992]	opHsV0400002232	#N/A	3.40021	1.8909
Tubby related protein 3 (Tubby-like protein 3). [Source:Uniprot/SWISSPROT;Acc:O75386]	H300021494	Hs.655333	3.40122	2.39544
Methylmalonyl-CoA epimerase, mitochondrial precursor (EC 5.1.99.1) (DL-methylmalonyl-CoA racemase). [Source:Uniprot/SWISSPROT;Acc:Q96PE7]	opHsV0400006499	Hs.94949	3.40298	2.15712
Transcription factor A, mitochondrial precursor (mtTFA) (Mitochondrial transcription factor 1) (MtTF1) (Transcription factor 6-like 2). [Source:Uniprot/SWISSPROT;Acc:Q00059]	H300019772	Hs.642966	3.40336	2.30975
Asparaginyl-tRNA synthetase, cytoplasmic (EC 6.1.1.22) (Asparagine-- tRNA ligase) (AsnRS). [Source:Uniprot/SWISSPROT;Acc:O43776]	H200008527	Hs.465224	3.4049	1.64398
SEC22 vesicle trafficking protein-like 2 [Source:RefSeq_peptide;Acc:NP_036562]	H200014207	Hs.477361	3.40582	1.68115
regucalcin gene promotor region related protein [Source:RefSeq_peptide;Acc:NP_149118]	H300014126	Hs.709633	3.40603	1.47843
Hypothetical protein	opHsV0400012141	Hs.370359	3.40707	2.63892
pyrroline-5-carboxylate reductase-like [Source:RefSeq_peptide;Acc:NP_075566]	H200007615	Hs.165186	3.40789	2.04139
Zinc finger CCCH type domain containing protein 6. [Source:Uniprot/SWISSPROT;Acc:P61129]	H300007835	Hs.190477	3.40893	1.36075
Hypothetical protein	opHsV0400010362	Hs.128753	3.41143	2.63975
PREDICTED: similar to 40S ribosomal protein SA (p40) (34/67 kDa laminin receptor) (Colon carcinoma laminin-binding protein) (NEM/1CHD4) (Multidrug resistance-associated protein MGr1-Ag) [Source:RefSeq_peptide;Acc:XP_371273]	opHsV0400002346	Hs.567943	3.41259	2.05618
Hypothetical protein	opHsV0400012376	Hs.587290	3.41293	2.17445
-	H200013252	Hs.632301	3.41303	1.87664
Large neutral amino acids transporter small subunit 3 (L-type amino acid transporter 3) (Solute carrier family 43, member 1) (Prostate cancer overexpressed gene 1 protein). [Source:Uniprot/SWISSPROT;Acc:O75387]	H300017110	Hs.591952	3.41352	1.42512
SH3 domain containing protein	opHsV0400012109	Hs.237056	3.41381	2.3977
Hypothetical protein	opHsV0400011471	Hs.607841	3.41553	1.75513
Hypothetical protein	opHsV0400011703	Hs.533953	3.41653	3.06415
-	H200001731	#N/A	3.41876	1.777
Succinyl-CoA ligase [GDP-forming] beta-chain, mitochondrial precursor (EC 6.2.1.4) (Succinyl-CoA synthetase, betaG chain) (SCS-betaG) (GTP- specific succinyl-CoA synthetase beta subunit). [Source:Uniprot/SWISSPROT;Acc:Q96I99]	H300021355	Hs.567794	3.41941	3.29071
IQ motif and WD repeats 1 [Source:RefSeq_peptide;Acc:NP_060912]	H300020218	Hs.435741	3.42018	2.12369
RAB, member RAS oncogene family-like 5 [Source:RefSeq_peptide;Acc:NP_073614]	H200005459	Hs.389104	3.42042	1.90034
Bromodomain-containing protein 8 (p120) (Skeletal muscle abundant protein) (Thyroid hormone receptor coactivating protein 120kDa) (TrCP120). [Source:Uniprot/SWISSPROT;Acc:Q9H0E9]	H200001063	Hs.519337	3.42064	1.81626
-	H300020471	Hs.16157	3.42088	2.13555
N-acetylserotonin O-methyltransferase-like protein (ASMTL). [Source:Uniprot/SWISSPROT;Acc:O95671]	H200001201	Hs.533514	3.42175	1.47918
Regulator of G-protein signaling 17 (RGS17). [Source:Uniprot/SWISSPROT;Acc:Q9UGC6]	H300000043	Hs.166313	3.42188	3.87891
12 kDa protein [Source:IPI;Acc:IPI00186401]	H300009878	#N/A	3.42222	1.93108
-	opHsV0400007550	#N/A	3.42226	2.04634
Rho-GTPase-activating protein 7 (Rho-type GTPase-activating protein 7) (Deleted in liver cancer 1 protein) (Dlc-1) (HP protein) (StAR-related lipid transfer protein 12) (StARD12) (START domain-containing protein 12). [Source:Uniprot/SWISSPROT;Acc:Q96QB1]	H200001670	Hs.134296	3.42269	2.60728
zinc finger, RAN-binding domain containing 3 [Source:RefSeq_peptide;Acc:NP_115519]	H300015188	Hs.643570	3.42366	1.66978
zinc finger protein 521 [Source:RefSeq_peptide;Acc:NP_056276]	H200003689	Hs.116935	3.42458	2.74347
Alpha-taxilin. [Source:Uniprot/SWISSPROT;Acc:P40222]	H200006996	Hs.17987	3.42478	1.73559
Solute carrier family 13, member 3 (Sodium-dependent high-affinity dicarboxylate transporter 2) (Na(+)/dicarboxylate cotransporter 3) (NaDC-3) (hNaDC3). [Source:Uniprot/SWISSPROT;Acc:Q8WWT9]	opHsV0400003278	Hs.655498	3.42507	1.96788
nuclear protein UKp68 isoform 3 [Source:RefSeq_peptide;Acc:NP_997544]	H200019048	Hs.325846	3.42552	1.51282
T-cell receptor beta chain V region YT35 precursor. [Source:Uniprot/SWISSPROT;Acc:P01733]	H300009071	#N/A	3.42602	3.75607
l(3)mbt-like 3 isoform b [Source:RefSeq_peptide;Acc:NP_001007103]	opHsV0400005851	Hs.486466	3.42622	2.14344
WW domain binding protein 5; pp21 homolog; WW domain binding protein 1 [Source:RefSeq_peptide;Acc:NP_001006615]	opHsV0400001658	Hs.533287	3.42629	2.11172
COMM domain containing protein 3 (Bup protein). [Source:Uniprot/SWISSPROT;Acc:Q9UBI1]	H200004307	Hs.534398	3.42647	1.49961
-	opHsV0400008005	Hs.635610	3.42822	1.70822
Conserved hypothetical protein	opHsV0400010961	Hs.433381	3.42824	1.94011
Non-protein coding transcript	opHsV0400011062	Hs.631923	3.42851	1.70447
-	H200005648	#N/A	3.42862	1.87568
-	H300016998	Hs.582993	3.42873	1.6755
-	H300015098	#N/A	3.43065	1.48326
Hypothetical protein	opHsV0400010522	Hs.269941	3.43133	3.98364
Somatostatin receptor type 5 (SS5R). [Source:Uniprot/SWISSPROT;Acc:P35346]	H200015719	Hs.449840	3.43306	1.60999
DNA-directed RNA polymerase II 14.5 kDa polypeptide (EC 2.7.7.6) (RPB9) (RPB14.5). [Source:Uniprot/SWISSPROT;Acc:P36954]	H200004824	Hs.47062	3.43582	1.7702
28S ribosomal protein S17, mitochondrial precursor (S17mt) (MRP-S17) (HSPC011). [Source:Uniprot/SWISSPROT;Acc:Q9Y2R5]	opHsV0400006297	Hs.44298	3.43951	2.14684
round spermatid basic protein 1-like [Source:RefSeq_peptide;Acc:NP_940869]	opHsV0400002886	Hs.592289	3.43957	1.99511
C1 domain-containing phosphatase and tensin-like protein isoform 3 [Source:RefSeq_peptide;Acc:NP_938072]	H200001166	Hs.6147	3.44055	2.0927
DNA damage binding protein 2 (Damage-specific DNA binding protein 2) (DDB p48 subunit) (DDBb) (UV-damaged DNA-binding protein 2) (UV-DDB 2). [Source:Uniprot/SWISSPROT;Acc:Q92466]	H300019371	Hs.700338	3.44091	1.44766
Non-protein coding transcript	opHsV0400012745	Hs.24119	3.4414	2.9019
Fibronectin precursor (FN) (Cold-insoluble globulin) (CIG). [Source:Uniprot/SWISSPROT;Acc:P02751]	H300021562	Hs.203717	3.44177	2.8386
31 kDa protein [Source:IPI;Acc:IPI00477975]	H300001820	#N/A	3.44203	2.64569
Alpha-methylacyl-CoA racemase (EC 5.1.99.4) (2-methylacyl-CoA racemase). [Source:Uniprot/SWISSPROT;Acc:Q9UHK6]	H200012768	Hs.171929	3.44222	1.93397
1-phosphatidylinositol-4,5-bisphosphate phosphodiesterase beta 1 (EC 3.1.4.11) (Phosphoinositide phospholipase C) (PLC-beta-1) (Phospholipase C-beta-1) (PLC-I) (PLC-154). [Source:Uniprot/SWISSPROT;Acc:Q9NQ66]	opHsV0400003067	Hs.431173	3.44278	2.52078
-	opHsV0400009114	#N/A	3.4428	1.63424
Probable ATP-dependent RNA helicase p47 (HLA-B associated transcript- 1). [Source:Uniprot/SWISSPROT;Acc:Q13838]	H300022489	Hs.249227	3.44348	3.33393
Probable tyrosyl-tRNA synthetase, mitochondrial precursor (EC 6.1.1.1) (Tyrosine--tRNA ligase) (TyrRS) (CGI-04). [Source:Uniprot/SWISSPROT;Acc:Q9Y2Z4]	H200004983	Hs.505231	3.44352	1.59133
Nucleosome assembly protein 1-like 1 (NAP-1 related protein) (hNRP). [Source:Uniprot/SWISSPROT;Acc:P55209]	H300015979	Hs.524599	3.44461	2.11764
Protein kinase C, alpha type (EC 2.7.1.37) (PKC-alpha) (PKC-A). [Source:Uniprot/SWISSPROT;Acc:P17252]	H300014007	Hs.531704	3.44583	2.66155
Tumor necrosis factor receptor superfamily member 19 precursor (Toxicity and JNK inducer) (TRADE) (UNQ1888/PRO4333). [Source:Uniprot/SWISSPROT;Acc:Q9NS68]	H300004850	Hs.149168	3.44602	6.87609
Transcription initiation factor IIA gamma chain (TFIIA P12 subunit) (TFIIA-12) (TFIIAS) (TFIIA-gamma). [Source:Uniprot/SWISSPROT;Acc:P52657]	H200006284	Hs.512934	3.44659	1.70989
timeless-interacting protein [Source:RefSeq_peptide;Acc:NP_060328]	H200005721	Hs.572318	3.44713	2.49518
Focal adhesion kinase 1 (EC 2.7.1.112) (FADK 1) (pp125FAK) (Protein- tyrosine kinase 2). [Source:Uniprot/SWISSPROT;Acc:Q05397]	H300015047	Hs.395482	3.44792	1.89906
Zinc finger protein SLUG (Neural crest transcription factor Slug) (Snail homolog 2). [Source:Uniprot/SWISSPROT;Acc:O43623]	H200010559	Hs.360174	3.44979	3.02333
similar to mouse 1700029B21Rik protein [Source:RefSeq_peptide;Acc:NP_079058]	H200013544	Hs.225988	3.45217	1.50272
Uroporphyrinogen-III synthase (EC 4.2.1.75) (UROS) (Uroporphyrinogen- III cosynthetase) (Hydroxymethylbilane hydrolyase [cyclizing]) (UROIIIS). [Source:Uniprot/SWISSPROT;Acc:P10746]	H200006142	Hs.501376	3.45291	1.87919
-	H300005738	Hs.326745	3.45317	1.57708
Chloride channel protein 6 (ClC-6). [Source:Uniprot/SWISSPROT;Acc:P51797]	H200015139	Hs.193043	3.45387	1.50441
H.sapiens NF1 gene homologue (2) clone 1090-25 (Fragment). [Source:Uniprot/SPTREMBL;Acc:Q14179]	H300004690	#N/A	3.45508	1.77147
-	opHsV0400008764	#N/A	3.45711	2.53145
similar to ribosomal protein S2; 40S ribosomal protein S2 (MGC27348), mRNA [Source:RefSeq_dna;Acc:XM_171158]	opHsV0400010151	#N/A	3.45727	1.66873
PREDICTED: similar to 60S ribosomal protein L21 [Source:RefSeq_peptide;Acc:XP_372527]	opHsV0400004058	#N/A	3.45739	1.96126
Tissue factor pathway inhibitor precursor (TFPI) (Lipoprotein- associated coagulation inhibitor) (LACI) (Extrinsic pathway inhibitor) (EPI). [Source:Uniprot/SWISSPROT;Acc:P10646]	H300018900	Hs.516578	3.45936	2.67034
Non-protein coding transcript	opHsV0400012118	Hs.594906	3.45951	2.8509
G patch domain and KOW motifs protein (T54 protein). [Source:Uniprot/SWISSPROT;Acc:Q92917]	opHsV0400001525	Hs.503666	3.46165	1.60174
olfactomedin-like 2A [Source:RefSeq_peptide;Acc:NP_872293]	H200010663	Hs.357004	3.46301	3.72402
solute carrier family 20, member 2 [Source:RefSeq_peptide;Acc:NP_006740]	H200020137	Hs.653173	3.4635	2.1423
Importin beta-3 (Karyopherin beta-3) (Ran-binding protein 5) (RanBP5). [Source:Uniprot/SWISSPROT;Acc:O00410]	H300009188	Hs.712598	3.46358	3.04202
-	H300005440	Hs.76253	3.46448	1.6145
Non-protein coding transcript	opHsV0400010496	Hs.553498	3.4662	1.74113
high-mobility group nucleosome binding domain 1 (HMGN1), mRNA [Source:RefSeq_dna;Acc:NM_004965]	opHsV0400010311	Hs.702472	3.4663	1.75107
Acidic fibroblast growth factor intracellular binding protein (aFGF intracellular binding protein) (FGF-1 intracellular binding protein). [Source:Uniprot/SWISSPROT;Acc:O43427]	H200001491	Hs.7768	3.46631	1.40853
-	H300001672	#N/A	3.46675	1.64154
ubiquitin protein ligase E3B isoform b [Source:RefSeq_peptide;Acc:NP_904323]	H300013866	#N/A	3.46719	1.62235
-	H200003974	#N/A	3.46725	1.77454
DC8/DC31 protein. [Source:Uniprot/SWISSPROT;Acc:Q96IY1]	H200003404	Hs.497692	3.46778	1.98943
Kelch-like ECT2 interacting protein (Kelch-like protein X). [Source:Uniprot/SWISSPROT;Acc:Q9Y2M5]	H200011436	Hs.495035	3.46783	2.01434
Actin, aortic smooth muscle (Alpha-actin 2). [Source:Uniprot/SWISSPROT;Acc:P62736]	H200014719	Hs.500483	3.46856	2.42464
tetratricopeptide repeat domain 21B [Source:RefSeq_peptide;Acc:NP_079029]	H300021814	Hs.310672	3.47004	1.68253
-	opHsV0400007081	Hs.467701	3.47037	1.88716
PREDICTED: hypothetical protein BC007901 [Source:RefSeq_peptide;Acc:XP_038576]	H200001879	#N/A	3.47073	3.45528
Vesicle transport through interaction with t-SNAREs homolog 1B (Vesicle transport v-SNARE protein Vti1-like 1) (Vti1-rp1). [Source:Uniprot/SWISSPROT;Acc:Q9UEU0]	H300009660	#N/A	3.47095	1.65903
Hypothetical protein	opHsV0400010726	Hs.592705	3.47101	1.98753
-	H300011064	Hs.323489	3.47106	2.67832
Peroxisome biogenesis factor 1 (Peroxin-1) (Peroxisome biogenesis disorder protein 1). [Source:Uniprot/SWISSPROT;Acc:O43933]	H300019151	Hs.164682	3.47207	1.86164
Transcription factor Dp-1 (E2F dimerization partner 1) (DRTF1- polypeptide-1) (DRTF1). [Source:Uniprot/SWISSPROT;Acc:Q14186]	opHsV0400009058	Hs.79353	3.47226	1.73399
-	H200009159	Hs.260555	3.47275	2.09823
27 kDa protein [Source:IPI;Acc:IPI00413601]	opHsV0400003300	#N/A	3.47468	2.11166
Mitochondrial ribosomal protein S23 (S23mt) (MRP-S23) (CGI-138) (HSPC329). [Source:Uniprot/SWISSPROT;Acc:Q9Y3D9]	H200001112	Hs.5836	3.47517	1.56051
-	H200004471	Hs.40094	3.47636	1.50321
-	opHsV0400009734	#N/A	3.47681	2.4154
-	H200005798	Hs.72782	3.47733	2.59468
PREDICTED: similar to ribosomal protein L10a [Source:RefSeq_peptide;Acc:XP_070233]	H300000710	#N/A	3.47816	1.67027
RNA (guanine-9-) methyltransferase domain containing 2 [Source:RefSeq_peptide;Acc:NP_689505]	H200015072	Hs.380412	3.47989	1.83218
Telomeric repeat binding factor 1 (TTAGGG repeat binding factor 1) (NIMA-interacting protein 2) (Telomeric protein Pin2/TRF1). [Source:Uniprot/SWISSPROT;Acc:P54274]	opHsV0400000431	Hs.442707	3.47999	2.14465
-	opHsV0400002131	#N/A	3.4804	2.42765
Sedlin (Trafficking protein particle complex protein 2) (MBP-1 interacting protein-2A) (MIP-2A). [Source:Uniprot/SWISSPROT;Acc:O14582]	H300012754	Hs.446620	3.48075	2.11411
-	opHsV0400000507	#N/A	3.48205	1.69402
-	H200001597	#N/A	3.4822	1.49468
POU domain, class 6, transcription factor 1 (mPOU homeobox protein) (Brain-specific homeobox/POU domain protein 5) (Brain-5) (Brn-5 protein). [Source:Uniprot/SWISSPROT;Acc:Q14863]	opHsV0400002657	Hs.555886	3.48242	2.40326
-	H200018828	Hs.582993	3.48352	2.49662
exonuclease NEF-sp [Source:RefSeq_peptide;Acc:NP_112203]	H200008295	Hs.177926	3.4837	2.40887
Phosphorylase b kinase beta regulatory chain (Phosphorylase kinase beta subunit). [Source:Uniprot/SWISSPROT;Acc:Q93100]	H300010720	Hs.78060	3.48418	2.08723
Malonyl CoA-acyl carrier protein transacylase, mitochondrial precursor (EC 2.3.1.39) (MCT) (Mitochondrial malonyltransferase). [Source:Uniprot/SWISSPROT;Acc:Q8IVS2]	opHsV0400001452	Hs.349111	3.48472	1.92265
5-azacytidine induced 2 isoform b [Source:RefSeq_peptide;Acc:NP_976071]	H200007597	Hs.643488	3.48486	2.78064
Rhomboid-related protein 2 (EC 3.4.21.-) (RRP2) (Rhomboid-like protein 2). [Source:Uniprot/SWISSPROT;Acc:Q9NX52]	H200002000	Hs.524626	3.48628	1.76566
-	H200000804	Hs.154494	3.48709	1.79445
Emerin. [Source:Uniprot/SWISSPROT;Acc:P50402]	H200000718	Hs.522823	3.48741	1.62039
-	H200001853	#N/A	3.48826	1.86275
Actin-related protein 8. [Source:Uniprot/SWISSPROT;Acc:Q9H981]	H300018889	Hs.412186	3.4884	1.6213
FADD protein (FAS-associating death domain-containing protein) (Mediator of receptor induced toxicity). [Source:Uniprot/SWISSPROT;Acc:Q13158]	H200007180	Hs.86131	3.489	2.37326
Hermansky-Pudlak syndrome 6 protein (Ruby-eye protein homolog) (Ru). [Source:Uniprot/SWISSPROT;Acc:Q86YV9]	H200012540	Hs.125133	3.48992	1.93503
Amiloride-sensitive cation channel 2, neuronal (Brain sodium channel 2) (BNaC2). [Source:Uniprot/SWISSPROT;Acc:P78348]	H200017070	Hs.274361	3.49119	2.1434
Ras-related protein Rab-36. [Source:Uniprot/SWISSPROT;Acc:O95755]	H300006004	Hs.369557	3.49359	1.80518
37 kDa protein [Source:IPI;Acc:IPI00412623]	opHsV0400003764	#N/A	3.49425	3.03439
Glycosyltransferase-like protein LARGE (EC 2.4.-.-) (Acetylglucosaminyltransferase-like protein). [Source:Uniprot/SWISSPROT;Acc:O95461]	H200003494	Hs.474667	3.49436	1.87509
PREDICTED: similar to Succinyl-CoA ligase [Source:RefSeq_peptide;Acc:XP_208658]	opHsV0400003841	#N/A	3.49436	2.83916
Ubiquitin carboxyl-terminal hydrolase 28 (EC 3.1.2.15) (Ubiquitin thiolesterase 28) (Ubiquitin-specific processing protease 28) (Deubiquitinating enzyme 28). [Source:Uniprot/SWISSPROT;Acc:Q96RU2]	H200013369	Hs.503891	3.49695	1.576
Zinc finger CW-type coiled-coil domain protein 1. [Source:Uniprot/SWISSPROT;Acc:Q9Y6X9]	H300015341	Hs.555918	3.49708	2.07848
-	H200001036	0	3.49761	1.98364
-	opHsV0400001211	#N/A	3.49923	2.33381
nucleolar protein 7, 27kDa [Source:RefSeq_peptide;Acc:NP_057251]	H200011443	Hs.643500	3.50314	1.82643
zinc and ring finger protein 1 [Source:RefSeq_peptide;Acc:NP_115644]	H300013288	Hs.427284	3.50367	1.94957
Potential phospholipid-transporting ATPase VD (EC 3.6.3.1) (ATPVD). [Source:Uniprot/SWISSPROT;Acc:Q9P241]	H200008150	Hs.437241	3.50398	2.32248
protein tyrosine phosphatase type IVA, member 2 isoform 2 [Source:RefSeq_peptide;Acc:NP_536317]	opHsV0400002426	Hs.470477	3.50486	1.67288
APG10 autophagy 10-like [Source:RefSeq_peptide;Acc:NP_113670]	H200009074	Hs.713698	3.50554	1.70723
-	H200001638	#N/A	3.50631	1.97504
Peroxisome assembly protein 10 (Peroxin-10) (RING finger protein 69). [Source:Uniprot/SWISSPROT;Acc:O60683]	H300007274	Hs.591454	3.50676	1.46922
PREDICTED: similar to expressed sequence AW060714 [Source:RefSeq_peptide;Acc:XP_371697]	H300006579	Hs.97270	3.5072	2.04093
Putative alpha-mannosidase C1orf22 (EC 3.2.1.-). [Source:Uniprot/SWISSPROT;Acc:Q9BZQ6]	H300016447	Hs.523811	3.50737	1.59931
PREDICTED: hypothetical gene supported by AK124869 [Source:RefSeq_peptide;Acc:XP_375698]	opHsV0400003551	Hs.591522	3.5098	8.49648
40S ribosomal protein S19. [Source:Uniprot/SWISSPROT;Acc:P39019]	H300001648	Hs.438429	3.50983	1.76339
Ubiquitin-conjugating enzyme E2 I (EC 6.3.2.19) (Ubiquitin-protein ligase I) (Ubiquitin carrier protein I) (SUMO-1-protein ligase) (SUMO- 1 conjugating enzyme) (Ubiquitin carrier protein 9) (p18). [Source:Uniprot/SWISSPROT;Acc:P63279]	H300018706	Hs.302903	3.51041	2.09498
60S ribosomal protein L22 (Epstein-Barr virus small RNA associated protein) (EBER associated protein) (EAP) (Heparin binding protein HBp15). [Source:Uniprot/SWISSPROT;Acc:P35268]	H300009237	Hs.554762	3.51214	1.93793
Np95-like ring finger protein isoform a [Source:RefSeq_peptide;Acc:NP_689519]	H300020387	#N/A	3.51444	1.98236
-	opHsV0400009405	#N/A	3.51475	1.53916
Dickkopf related protein-1 precursor (Dkk-1) (Dickkopf-1) (hDkk-1) (SK) (UNQ492/PRO1008). [Source:Uniprot/SWISSPROT;Acc:O94907]	H200004487	Hs.40499	3.51603	6.22644
core 1 synthase, glycoprotein-N-acetylgalactosamine 3-beta-galactosyltransferase, 1 [Source:RefSeq_peptide;Acc:NP_064541]	H200004797	Hs.592180	3.51651	1.80621
non-SMC element 1 homolog [Source:RefSeq_peptide;Acc:NP_659547]	H300013387	Hs.284295	3.51729	1.75272
-	H200010670	Hs.534525	3.51821	1.97043
tomosyn [Source:RefSeq_peptide;Acc:NP_640337]	H200014270	Hs.93534	3.51876	1.75951
PDZ and LIM domain protein 4 (LIM protein RIL) (Reversion-induced LIM protein). [Source:Uniprot/SWISSPROT;Acc:P50479]	H300019276	Hs.424312	3.51979	2.23247
SRR1-like protein. [Source:Uniprot/SWISSPROT;Acc:Q9UH36]	H300005125	Hs.585239	3.52116	1.72034
-	opHsV0400010286	#N/A	3.52325	1.56687
BBP-like protein 2 isoform b [Source:RefSeq_peptide;Acc:NP_079417]	opHsV0400002568	Hs.288912	3.52326	1.60091
Solute carrier family 12, member 4 (Electroneutral potassium-chloride cotransporter 1) (Erythroid K-Cl cotransporter 1) (hKCC1). [Source:Uniprot/SWISSPROT;Acc:Q9UP95]	H300022442	Hs.10094	3.5233	2.18671
-	H200003727	#N/A	3.52343	1.99169
Hypothetical protein	opHsV0400011027	Hs.462341	3.52348	2.0483
-	opHsV0400005773	#N/A	3.52463	1.97705
Mitochondrial 28S ribosomal protein S27 (S27mt) (MRP-S27). [Source:Uniprot/SWISSPROT;Acc:Q92552]	H200012396	Hs.482491	3.525	1.96992
-	H200015789	Hs.462663	3.52535	2.1042
Ankyrin repeat and SOCS box protein 3 (ASB-3). [Source:Uniprot/SWISSPROT;Acc:Q9Y575]	H300019833	Hs.40763	3.5264	1.56444
29 kDa protein [Source:IPI;Acc:IPI00455682]	H300008331	#N/A	3.52647	2.69623
similar to ribosomal protein S2; 40S ribosomal protein S2 (LOC286444), mRNA [Source:RefSeq_dna;Acc:XM_208423]	H300005339	#N/A	3.52654	2.05045
DNA-directed RNA polymerase II 33 kDa polypeptide (EC 2.7.7.6) (RPB3) (RNA polymerase II subunit 3) (RPB33) (RPB31). [Source:Uniprot/SWISSPROT;Acc:P19387]	H200006693	Hs.79402	3.52657	1.65419
PEST-containing nuclear protein [Source:RefSeq_peptide;Acc:NP_065090]	H200017794	Hs.275865	3.52663	2.40052
Epstein-Barr virus-induced zinc finger protein (ZNF-EB) (CT-ZFP48) (Zinc finger protein dp) (ZNF-dp). [Source:Uniprot/SWISSPROT;Acc:Q9UN33]	H300012409	Hs.314246	3.52677	1.8659
-	opHsV0400012760	Hs.480694	3.5275	1.58521
mitochondrial ribosomal protein L50 [Source:RefSeq_peptide;Acc:NP_061924]	H300010177	Hs.288224	3.52764	1.94055
Non-protein coding transcript	opHsV0400010584	Hs.133379	3.52896	2.5618
Dynein light chain 2A, cytoplasmic (Dynein-associated protein Km23) (Bithoraxoid-like protein) (BLP) (HSPC162). [Source:Uniprot/SWISSPROT;Acc:Q9NP97]	H300012947	Hs.723172	3.53022	1.37274
SMC6 protein [Source:RefSeq_peptide;Acc:NP_078900]	H300017379	Hs.526728	3.53075	2.00551
Serine/threonine-protein kinase Nek9 (EC 2.7.1.37) (NimA-related protein kinase 9) (Nercc1 kinase) (NIMA-related kinase 8) (Nek8). [Source:Uniprot/SWISSPROT;Acc:Q8TD19]	H200001387	Hs.719118	3.53303	1.79696
Protein farnesyltransferase/geranylgeranyltransferase type I alpha subunit (EC 2.5.1.58) (EC 2.5.1.59) (CAAX farnesyltransferase alpha subunit) (Ras proteins prenyltransferase alpha) (FTase-alpha) (Type I protein geranyl-geranyltransferase alpha subunit)	opHsV0400007260	#N/A	3.53326	2.41263
40S ribosomal protein S5. [Source:Uniprot/SWISSPROT;Acc:P46782]	H300004875	Hs.378103	3.53347	1.77265
Methylmalonic aciduria type A protein, mitochondrial precursor. [Source:Uniprot/SWISSPROT;Acc:Q8IVH4]	H300004578	Hs.452864	3.5348	1.76369
Guanine nucleotide-binding protein G(y), alpha subunit (Alpha-11). [Source:Uniprot/SWISSPROT;Acc:P29992]	H200000439	Hs.73797	3.53506	1.85919
-	H200005631	Hs.351798	3.53534	2.87141
-	H200017853	Hs.597881	3.53573	1.64236
28 kDa heat- and acid-stable phosphoprotein (PDGF-associated protein) (PAP) (PDGFA-associated protein 1) (PAP1). [Source:Uniprot/SWISSPROT;Acc:Q13442]	H300007162	Hs.632296	3.5363	1.71415
ribosomal protein S6 kinase, 52kDa, polypeptide 1 [Source:RefSeq_peptide;Acc:NP_036556]	H200003999	Hs.591416	3.53783	1.70338
Hypothetical protein	opHsV0400012391	Hs.593109	3.53893	2.43535
Non-protein coding transcript	opHsV0400012726	Hs.549204	3.53907	2.52236
F-box only protein 3. [Source:Uniprot/SWISSPROT;Acc:Q9UK99]	H200002589	Hs.406787	3.53974	1.59762
-	opHsV0400003466	Hs.530315	3.54065	1.92932
-	opHsV0400011161	Hs.517888	3.5412	1.78583
COP9 signalosome complex subunit 5 (EC 3.4.-.-) (Signalosome subunit 5) (SGN5) (Jun activation domain-binding protein 1). [Source:Uniprot/SWISSPROT;Acc:Q92905]	H300011859	Hs.491912	3.54406	1.85335
Hepatocellular carcinoma-associated antigen 127. [Source:Uniprot/SWISSPROT;Acc:Q9NQZ6]	H200003824	Hs.28249	3.54444	1.7498
-	opHsV0400009936	#N/A	3.54547	2.4942
Rab11 interacting protein Rip11 (Gamma-SNAP-associated factor-1) (Gaf- 1) (Phosphoprotein pp75). [Source:Uniprot/SWISSPROT;Acc:Q9BXF6]	H200003412	Hs.24557	3.54575	2.39593
Receptor activity-modifying protein 1 precursor (CRLR activity- modifying-protein 1) (Calcitonin-receptor-like receptor-activity- modifying-protein 1). [Source:Uniprot/SWISSPROT;Acc:O60894]	H200004209	Hs.471783	3.5474	3.63275
PC4 and SFRS1 interacting protein 1 [Source:RefSeq_peptide;Acc:NP_066967]	H300020977	Hs.658434	3.54789	2.90386
ankyrin repeat domain 32 [Source:RefSeq_peptide;Acc:NP_115666]	H200010518	Hs.556673	3.54811	1.88849
Chromobox protein homolog 3 (Heterochromatin protein 1 homolog gamma) (HP1 gamma) (Modifier 2 protein) (HECH). [Source:Uniprot/SWISSPROT;Acc:Q13185]	H200017304	Hs.381189	3.54821	1.76399
NADH-ubiquinone oxidoreductase subunit B14.5b (EC 1.6.5.3) (EC 1.6.99.3) (Complex I-B14.5b) (CI-B14.5b). [Source:Uniprot/SWISSPROT;Acc:O95298]	H200014560	Hs.407860	3.55037	2.99557
ATP synthase oligomycin sensitivity conferral protein, mitochondrial precursor (EC 3.6.3.14) (OSCP). [Source:Uniprot/SWISSPROT;Acc:P48047]	H200006304	Hs.409140	3.5519	1.68725
Zinc finger protein OZF. [Source:Uniprot/SWISSPROT;Acc:Q15072]	H200017961	Hs.643436	3.55214	1.70944
zinc finger protein 346 [Source:RefSeq_peptide;Acc:NP_036411]	opHsV0400005144	Hs.484259	3.55224	2.9469
Proton-associated sugar transporter A (PAST-A) (Deleted in neuroblastoma 5 protein) (DNb-5). [Source:Uniprot/SWISSPROT;Acc:Q9Y2W3]	H200012767	Hs.463036	3.55301	1.64698
Arylsulfatase G [Source:RefSeq_peptide;Acc:NP_055775]	H200017561	Hs.437249	3.55381	2.77228
NADH-ubiquinone oxidoreductase 19 kDa subunit (EC 1.6.5.3) (EC 1.6.99.3) (Complex I-19KD) (CI-19KD) (Complex I-PGIV) (CI-PGIV). [Source:Uniprot/SWISSPROT;Acc:P51970]	H300003007	Hs.495039	3.55585	1.89238
Uridine 5'-monophosphate synthase (UMP synthase) [Includes: Orotate phosphoribosyltransferase (EC 2.4.2.10) (OPRtase); Orotidine 5'- phosphate decarboxylase (EC 4.1.1.23) (OMPdecase)]. [Source:Uniprot/SWISSPROT;Acc:P11172]	H200000528	Hs.2057	3.55587	2.3075
Leucine-rich repeat-containing protein 29 (F-box/LRR-repeat protein 9) (F-box and leucine-rich repeat protein 9) (F-box protein FBL9). [Source:Uniprot/SWISSPROT;Acc:Q8WV35]	H200003121	Hs.461000	3.55817	1.40817
GMP synthase [glutamine-hydrolyzing] (EC 6.3.5.2) (Glutamine amidotransferase) (GMP synthetase). [Source:Uniprot/SWISSPROT;Acc:P49915]	H200001052	Hs.591314	3.55925	1.73702
Nuclear receptor-interacting factor 3 (Integrin beta-3 binding protein) (Beta3-endonexin). [Source:Uniprot/SWISSPROT;Acc:Q13352]	H300013987	Hs.166539	3.55953	2.22385
ankyrin repeat and MYND domain containing 2 [Source:RefSeq_peptide;Acc:NP_064715]	H300021347	Hs.157378	3.56037	2.44819
16 kDa protein [Source:IPI;Acc:IPI00396477]	opHsV0400002046	#N/A	3.56083	2.78044
Calcium binding protein 39-like (Mo25-like protein) (Antigen MLAA-34). [Source:Uniprot/SWISSPROT;Acc:Q9H9S4]	H200010215	Hs.87159	3.56086	1.88169
-	H200005988	Hs.74899	3.56172	2.15184
NipSnap1 protein. [Source:Uniprot/SWISSPROT;Acc:Q9BPW8]	opHsV0400000039	Hs.173878	3.56303	1.78528
Triple functional domain protein (PTPRF interacting protein). [Source:Uniprot/SWISSPROT;Acc:O75962]	opHsV0400004020	Hs.130031	3.56363	2.41928
Nuclear valosin-containing protein-like (Nuclear VCP-like protein) (NVLp). [Source:Uniprot/SWISSPROT;Acc:O15381]	H200005349	Hs.497867	3.56389	1.7035
Pleckstrin homology domain containing family C member 1 (Kindlin 2) (Mitogen-inducible gene 2 protein) (Mig-2). [Source:Uniprot/SWISSPROT;Acc:Q96AC1]	H200006051	Hs.509343	3.56441	3.33389
corneal wound healing-related protein [Source:RefSeq_peptide;Acc:NP_078911]	H300014963	Hs.436098	3.56522	1.67415
-	H300009330	Hs.585624	3.56833	2.15414
Mediator of RNA polymerase II transcription subunit 8 homolog (Activator-recruited cofactor 32 kDa component) (ARC32). [Source:Uniprot/SWISSPROT;Acc:Q96G25]	opHsV0400005871	Hs.301756	3.5687	2.14713
Gamma-aminobutyric acid type B receptor, subunit 2 precursor (GABA-B receptor 2) (GABA-B-R2) (Gb2) (GABABR2) (G-protein coupled receptor 51) (GPR 51) (HG20). [Source:Uniprot/SWISSPROT;Acc:O75899]	H200014823	Hs.198612	3.56871	2.85623
Hyaluronan synthase 2 (EC 2.4.1.212) (Hyaluronate synthase 2) (Hyaluronic acid synthase 2) (HA synthase 2). [Source:Uniprot/SWISSPROT;Acc:Q92819]	H200007401	Hs.571528	3.56898	4.92008
RING finger protein 11 (Sid 1669) (CGI-123). [Source:Uniprot/SWISSPROT;Acc:Q9Y3C5]	H200010737	Hs.309641	3.56917	1.873
-	H200000988	0	3.56948	1.88843
Periphilin 1 (Gastric cancer antigen Ga50) (HSPC206/HSPC232). [Source:Uniprot/SWISSPROT;Acc:Q8NEY8]	H300022752	Hs.444157	3.56969	1.58123
p53-induced protein [Source:RefSeq_peptide;Acc:NP_006025]	H200010760	Hs.554791	3.57083	1.94824
-	H300002022	Hs.437696	3.57126	3.08194
zinc finger protein 544 [Source:RefSeq_peptide;Acc:NP_055295]	H200013363	Hs.438994	3.57265	1.77348
COMM domain containing protein 7. [Source:Uniprot/SWISSPROT;Acc:Q86VX2]	H300006462	Hs.408427	3.57341	1.91566
Thy-1 membrane glycoprotein precursor (Thy-1 antigen) (CDw90) (CD90 antigen). [Source:Uniprot/SWISSPROT;Acc:P04216]	H200012556	Hs.644697	3.57455	2.66942
Prolyl 4-hydroxylase alpha-2 subunit precursor (EC 1.14.11.2) (4-PH alpha-2) (Procollagen-proline,2-oxoglutarate-4-dioxygenase alpha-2 subunit) (UNQ290/PRO330). [Source:Uniprot/SWISSPROT;Acc:O15460]	H200000807	Hs.519568	3.57527	2.52253
-	opHsV0400006631	Hs.524348	3.57565	2.48277
zinc finger protein 75a [Source:RefSeq_peptide;Acc:NP_694573]	H200004985	Hs.513292	3.57609	1.8765
S100 calcium-binding protein A13. [Source:Uniprot/SWISSPROT;Acc:Q99584]	opHsV0400003264	Hs.516505	3.57618	2.3762
Import inner membrane translocase subunit TIM44, mitochondrial precursor. [Source:Uniprot/SWISSPROT;Acc:O43615]	H200012450	Hs.465784	3.57637	1.91534
-	H200003423	Hs.24643	3.57677	1.56947
keratin associated protein 6-1 [Source:RefSeq_peptide;Acc:NP_853633]	opHsV0400001757	Hs.194301	3.57678	1.5076
Coatomer zeta-1 subunit (Zeta-1 coat protein) (Zeta-1 COP) (CGI-120) (HSPC181). [Source:Uniprot/SWISSPROT;Acc:P61923]	H200008520	Hs.505652	3.57893	1.9389
26S proteasome non-ATPase regulatory subunit 2 (26S proteasome regulatory subunit RPN1) (26S proteasome regulatory subunit S2) (26S proteasome subunit p97) (Tumor necrosis factor type 1 receptor associated protein 2) (55.11 protein). [Source:Uniprot/SWISS	H200005976	#N/A	3.57896	2.84561
THAP domain protein 6. [Source:Uniprot/SWISSPROT;Acc:Q8TBB0]	opHsV0400006583	Hs.479971	3.57935	2.71178
-	opHsV0400002959	#N/A	3.57943	4.1427
LIM domain transcription factor LMO4 (LIM-only protein 4) (LMO-4) (Breast tumor autoantigen). [Source:Uniprot/SWISSPROT;Acc:P61968]	H200000848	Hs.436792	3.57985	1.76374
G protein-coupled receptor 89 [Source:RefSeq_peptide;Acc:NP_057418]	H300016199	Hs.645432	3.58115	1.95826
-	opHsV0400009018	#N/A	3.58201	1.61309
ring finger protein 41 isoform 1 [Source:RefSeq_peptide;Acc:NP_919340]	H300002225	Hs.591031	3.58464	2.51477
-	H300005682	Hs.483793	3.5847	2.34594
-	H300022404	Hs.532265	3.58536	2.75562
Homeobox protein Meis1. [Source:Uniprot/SWISSPROT;Acc:O00470]	H200007914	Hs.526754	3.58554	2.64112
-	H300002589	#N/A	3.58596	1.78954
-	H300003683	#N/A	3.58722	1.72092
8 kDa protein [Source:IPI;Acc:IPI00334957]	opHsV0400001895	#N/A	3.58734	1.95412
31 kDa protein [Source:IPI;Acc:IPI00248229]	H300001632	#N/A	3.58826	2.06035
FERM, RhoGEF, and pleckstrin domain protein 1 isoform 1 [Source:RefSeq_peptide;Acc:NP_005757]	H200014217	Hs.403917	3.58837	1.7612
Conserved oligomeric Golgi complex component 1. [Source:Uniprot/SWISSPROT;Acc:Q8WTW3]	H200017715	Hs.283109	3.5889	1.84225
nuclear factor of kappa light polypeptide gene enhancer in B-cells inhibitor-like 1 [Source:RefSeq_peptide;Acc:NP_004998]	H200000674	Hs.2764	3.58971	1.67591
PREDICTED: similar to UNR-interacting protein (WD-40 repeat protein PT-WD) (MAP activator with WD repeats) [Source:RefSeq_peptide;Acc:XP_293026]	H300003456	#N/A	3.58975	2.64807
WAP four-disulfide core domain protein 1 precursor (Prostate stromal protein ps20) (ps20 growth inhibitor). [Source:Uniprot/SWISSPROT;Acc:Q9HC57]	H200004336	Hs.36688	3.59162	12.4073
KIAA0831 [Source:RefSeq_peptide;Acc:NP_055739]	H300013340	Hs.414809	3.59172	1.96994
tumor necrosis factor superfamily, member 5-induced protein 1 [Source:RefSeq_peptide;Acc:NP_064617]	H300019649	Hs.464652	3.59438	1.68216
U6 snRNA-associated Sm-like protein LSm5. [Source:Uniprot/SWISSPROT;Acc:Q9Y4Y9]	H300002650	Hs.424908	3.59496	1.75116
-	H200013149	Hs.135146	3.59577	1.56602
Ubiquitin-like protein SB132 (Bone marrow stromal cell ubiquitin-like protein) (BMSC-UbP). [Source:Uniprot/SWISSPROT;Acc:Q96S82]	H200019664	Hs.334713	3.59718	1.41111
Malate dehydrogenase, mitochondrial precursor (EC 1.1.1.37). [Source:Uniprot/SWISSPROT;Acc:P40926]	H300013013	Hs.520967	3.59719	2.02788
myosin regulatory light chain MRCL2 [Source:RefSeq_peptide;Acc:NP_291024]	H200008415	Hs.190086	3.59869	1.98028
Sorting nexin 15. [Source:Uniprot/SWISSPROT;Acc:Q9NRS6]	H300021842	Hs.502836	3.6	1.61207
oncostatin M receptor [Source:RefSeq_peptide;Acc:NP_003990]	H200015624	Hs.120658	3.60067	4.70769
oligonucleotide/oligosaccharide-binding fold containing 1 [Source:RefSeq_peptide;Acc:NP_079204]	H200016987	Hs.62314	3.60131	1.72818
28S ribosomal protein S11, mitochondrial precursor (S11mt) (MRP-S11) (Cervical cancer proto-oncogene 2) (HCC-2). [Source:Uniprot/SWISSPROT;Acc:P82912]	H300021531	Hs.111286	3.60176	2.04942
Golgi reassembly stacking protein 2 (GRS2) (Golgi reassembly stacking protein of 55 kDa) (GRASP55) (p59) (Golgi phosphoprotein 6) (GOLPH6). [Source:Uniprot/SWISSPROT;Acc:Q9H8Y8]	H200001324	Hs.431317	3.60247	1.9018
-	opHsV0400009205	#N/A	3.60274	1.54274
Methionine aminopeptidase 1 (EC 3.4.11.18) (MetAP 1) (MAP 1) (Peptidase M 1). [Source:Uniprot/SWISSPROT;Acc:P53582]	H200006871	Hs.480364	3.60316	1.85703
PREDICTED: similar to BLOCK 23 [Source:RefSeq_peptide;Acc:XP_165448]	H300008651	#N/A	3.60373	1.76678
Transmembrane GTPase MFN1 (EC 3.6.5.-) (Mitofusin 1) (Fzo homolog). [Source:Uniprot/SWISSPROT;Acc:Q8IWA4]	opHsV0400000459	Hs.478383	3.60388	2.29229
cytoskeleton associated protein 2 [Source:RefSeq_peptide;Acc:NP_060674]	H200003422	Hs.444028	3.60458	4.25427
-	H300019824	Hs.440880	3.6046	1.62845
leucine rich repeat containing 27 [Source:RefSeq_peptide;Acc:NP_085129]	H300020411	Hs.119897	3.60461	2.44191
Small inducible cytokine A27 precursor (CCL27) (CC chemokine ILC) (IL- 11 Ralpha-locus chemokine) (Skinkine) (ESkine) (Cuteaneous T-cell attracting chemokine) (CTACK). [Source:Uniprot/SWISSPROT;Acc:Q9Y4X3]	H300001603	Hs.648124	3.60759	1.74026
-	opHsV0400006795	Hs.411490	3.6085	2.84231
-	H200011457	Hs.515243	3.60854	1.66594
DNA repair protein RAD50 (EC 3.6.-.-) (hRAD50). [Source:Uniprot/SWISSPROT;Acc:Q92878]	H200004525	Hs.128904	3.60855	1.87524
PREDICTED: hypothetical protein BC012365 [Source:RefSeq_peptide;Acc:XP_375665]	H200015240	Hs.222236	3.61005	1.8439
Cell division protein kinase 4 (EC 2.7.1.37) (Cyclin-dependent kinase 4) (PSK-J3). [Source:Uniprot/SWISSPROT;Acc:P11802]	H200010701	Hs.95577	3.61077	1.71089
Alpha crystallin B chain (Alpha(B)-crystallin) (Rosenthal fiber component) (Heat-shock protein beta-5) (HspB5). [Source:Uniprot/SWISSPROT;Acc:P02511]	H200000498	Hs.408767	3.61212	2.25291
dendritic cell protein [Source:RefSeq_peptide;Acc:NP_006351]	H300020422	Hs.502244	3.61483	1.73993
-	H300016432	#N/A	3.61507	1.96518
1-acyl-sn-glycerol-3-phosphate acyltransferase epsilon (EC 2.3.1.51) (1-AGP acyltransferase 5) (1-AGPAT 5) (Lysophosphatidic acid acyltransferase-epsilon) (LPAAT-epsilon) (1-acylglycerol-3-phosphate O-acyltransferase 5). [Source:Uniprot/SWISSPROT;Acc:Q9NU	H200003797	Hs.624002	3.61515	2.57702
Full-length cDNA clone CS0DI033YL14 of Placenta of Homo sapiens (human). [Source:Uniprot/SPTREMBL;Acc:Q86TU4]	opHsV0400010252	#N/A	3.61649	2.53484
-	opHsV0400006250	Hs.433057	3.61716	2.63067
Nuclear transcription factor Y subunit beta (NF-Y protein chain B) (NF-YB) (CCAAT-binding transcription factor subunit A) (CBF-A) (CAAT- box DNA binding protein subunit B). [Source:Uniprot/SWISSPROT;Acc:P25208]	H300000664	Hs.84928	3.61717	4.00772
Defender against cell death 1 (DAD-1). [Source:Uniprot/SWISSPROT;Acc:P61803]	opHsV0400006055	Hs.82890	3.61731	1.59811
-	opHsV0400005559	#N/A	3.61775	3.21234
Amine oxidase [flavin-containing] A (EC 1.4.3.4) (Monoamine oxidase) (MAO-A). [Source:Uniprot/SWISSPROT;Acc:P21397]	H300012916	Hs.183109	3.61816	2.26481
-	H200011500	#N/A	3.61959	1.9853
keratin associated protein 21-1 [Source:RefSeq_peptide;Acc:NP_853650]	opHsV0400002901	Hs.539723	3.6203	1.78008
Cytochrome c oxidase assembly protein COX11, mitochondrial precursor. [Source:Uniprot/SWISSPROT;Acc:Q9Y6N1]	opHsV0400006956	Hs.591171	3.62037	2.82058
BBP-like protein 1 isoform b [Source:RefSeq_peptide;Acc:NP_114146]	H200001440	Hs.7471	3.62145	1.61145
PREDICTED: similar to ribosomal protein S2; 40S ribosomal protein S2 [Source:RefSeq_peptide;Acc:XP_496363]	H300008526	#N/A	3.62314	1.68765
Ras GTPase-activating protein 1 (GTPase-activating protein) (GAP) (Ras p21 protein activator) (p120GAP) (RasGAP). [Source:Uniprot/SWISSPROT;Acc:P20936]	H200000192	Hs.553501	3.62354	1.90938
Ubiquitin-conjugating enzyme E2 variant 2 (MMS2) (Enterocyte differentiation associated factor EDAF-1) (Enterocyte differentiation promoting factor) (EDPF-1) (Vitamin D3 inducible protein) (DDVit 1). [Source:Uniprot/SWISSPROT;Acc:Q15819]	H200006659	Hs.491695	3.62398	1.567
lung cancer-related protein 8 [Source:RefSeq_peptide;Acc:NP_060411]	H300016200	Hs.12929	3.62408	2.07306
26S proteasome non-ATPase regulatory subunit 5 (26S proteasome subunit S5B) (26S protease subunit S5 basic). [Source:Uniprot/SWISSPROT;Acc:Q16401]	H200014587	Hs.193725	3.62422	1.84995
Hypothetical protein	opHsV0400010741	Hs.287411	3.62481	2.12239
-	H300011352	Hs.319247	3.62499	3.02508
solute carrier family 35, member B2 [Source:RefSeq_peptide;Acc:NP_835361]	opHsV0400003604	Hs.182885	3.62694	2.06504
SPT3-associated factor 42 [Source:RefSeq_peptide;Acc:NP_444281]	H200011546	Hs.435967	3.62855	1.86387
Plexin B1 precursor (Semaphorin receptor SEP). [Source:Uniprot/SWISSPROT;Acc:O43157]	H200017253	Hs.476209	3.6302	2.14399
Actin-related protein 8. [Source:Uniprot/SWISSPROT;Acc:Q9H981]	H300014664	Hs.412186	3.63088	2.90602
RNA-binding protein 12 (RNA binding motif protein 12) (SH3/WW domain anchor protein in the nucleus) (SWAN) (HRIHFB2091). [Source:Uniprot/SWISSPROT;Acc:Q9NTZ6]	H300011982	Hs.246413	3.63094	2.16047
Nuclear pore complex protein Nup155 (Nucleoporin Nup155) (155 kDa nucleoporin). [Source:Uniprot/SWISSPROT;Acc:O75694]	H200003260	Hs.547696	3.63298	2.58514
Mitochondrial 28S ribosomal protein S22 (S22mt) (MRP-S22) (GK002). [Source:Uniprot/SWISSPROT;Acc:P82650]	H300004521	Hs.581614	3.63304	1.95879
-	H300017404	#N/A	3.63439	2.08075
fidgetin-like 1 [Source:RefSeq_peptide;Acc:NP_071399]	H200013254	Hs.137516	3.6348	3.11598
Wolf-Hirschhorn syndrome candidate 1 protein isoform 2 [Source:RefSeq_peptide;Acc:NP_055734]	H300019935	Hs.113876	3.63551	3.76069
-	H300017553	Hs.332422	3.63604	4.93842
Ephrin type-A receptor 4 precursor (EC 2.7.1.112) (Tyrosine-protein kinase receptor SEK) (Receptor protein-tyrosine kinase HEK8). [Source:Uniprot/SWISSPROT;Acc:P54764]	H200015819	Hs.371218	3.63718	1.83865
-	opHsV0400003737	#N/A	3.63785	1.922
Hepatocyte growth factor precursor (Scatter factor) (SF) (Hepatopoeitin A). [Source:Uniprot/SWISSPROT;Acc:P14210]	H300016358	Hs.396530	3.63906	4.09578
KIAA1468 [Source:RefSeq_peptide;Acc:NP_065905]	H200003294	Hs.465323	3.64155	1.61631
zinc finger protein 576 [Source:RefSeq_peptide;Acc:NP_077303]	H300016287	Hs.11110	3.6427	1.53756
-	H200013310	Hs.621260	3.64472	1.52905
processing of precursor 1, ribonuclease P/MRP subunit [Source:RefSeq_peptide;Acc:NP_055844]	H300008758	Hs.252828	3.64474	2.594
Protein Njmu-R1. [Source:Uniprot/SWISSPROT;Acc:Q9HAS0]	H200001837	Hs.655257	3.64607	1.8277
PRA1 family protein 2 (JM4 protein). [Source:Uniprot/SWISSPROT;Acc:O60831]	H200003933	Hs.29595	3.64685	2.34776
sarcoma antigen NY-SAR-95 [Source:RefSeq_peptide;Acc:NP_060634]	H200003170	Hs.505077	3.64706	2.20516
Protein kinase C, nu type (EC 2.7.1.-) (nPKC-nu) (Protein kinase EPK2). [Source:Uniprot/SWISSPROT;Acc:O94806]	H200013396	Hs.643482	3.64825	1.80524
-	H200011130	#N/A	3.64854	1.58854
Fumarate hydratase, mitochondrial precursor (EC 4.2.1.2) (Fumarase). [Source:Uniprot/SWISSPROT;Acc:P07954]	H300004831	Hs.592490	3.6487	1.9745
Ubiquitin-conjugating enzyme E2 M (EC 6.3.2.19) (Ubiquitin-protein ligase M) (Ubiquitin carrier protein M) (Nedd8-conjugating enzyme Ubc12). [Source:Uniprot/SWISSPROT;Acc:P61081]	opHsV0400002419	Hs.646441	3.64896	1.73532
-	H300014404	Hs.406461	3.64952	1.98493
Non-protein coding transcript	opHsV0400012416	Hs.593416	3.65046	2.50046
-	H300010164	#N/A	3.6536	2.22547
DnaJ homolog subfamily C member 13. [Source:Uniprot/SWISSPROT;Acc:O75165]	H200002173	Hs.12707	3.65399	1.85864
Hypothetical protein	opHsV0400012573	Hs.461131	3.6549	1.85215
Zinc finger DHHC domain containing protein 13 (Huntingtin interacting protein 14 related protein) (HIP14-related protein) (Huntingtin interacting protein HIP3RP). [Source:Uniprot/SWISSPROT;Acc:Q8IUH4]	H200010712	Hs.188569	3.65547	1.7295
cGMP-dependent protein kinase 1, alpha isozyme (EC 2.7.1.37) (CGK 1 alpha) (cGKI-alpha). [Source:Uniprot/SWISSPROT;Acc:Q13976]	opHsV0400002070	Hs.584791	3.65558	1.63263
Bardet-Biedl syndrome 4 protein. [Source:Uniprot/SWISSPROT;Acc:Q96RK4]	H200003646	Hs.208681	3.65602	2.09302
Anaphase promoting complex subunit 11 (APC11) (Cyclosome subunit 11) (Hepatocellular carcinoma associated RING finger protein) (HSPC214). [Source:Uniprot/SWISSPROT;Acc:Q9NYG5]	H200008651	Hs.534456	3.65634	1.73839
Synaptojanin 2 (EC 3.1.3.36) (Synaptic inositol-1,4,5-trisphosphate 5- phosphatase 2). [Source:Uniprot/SWISSPROT;Acc:O15056]	H200005425	Hs.434494	3.65657	2.43229
steroid-sensitive protein 1 [Source:RefSeq_peptide;Acc:NP_955806]	H300018593	Hs.477128	3.65972	2.88033
FK506 binding protein 9 (EC 5.2.1.8) (Peptidyl-prolyl cis-trans isomerase) (PPIase) (Rotamase) (Fragment). [Source:Uniprot/SWISSPROT;Acc:O95302]	H300007695	Hs.103934	3.6624	2.6716
Eukaryotic translation initiation factor 4E transporter (eIF4E transporter) (4E-T) (Eukaryotic translation initiation factor 4E nuclear import factor 1). [Source:Uniprot/SWISSPROT;Acc:Q9NRA8]	opHsV0400001936	Hs.517559	3.66394	2.06564
IKK interacting protein isoform 1 [Source:RefSeq_peptide;Acc:NP_710154]	H200005746	Hs.252543	3.66515	2.49187
cytochrome P450, family 2, subfamily U, polypeptide 1 [Source:RefSeq_peptide;Acc:NP_898898]	opHsV0400002509	Hs.109087	3.66657	1.71907
28S ribosomal protein S11, mitochondrial precursor (S11mt) (MRP-S11) (Cervical cancer proto-oncogene 2) (HCC-2). [Source:Uniprot/SWISSPROT;Acc:P82912]	H300014520	Hs.111286	3.66659	2.05788
Glutathione S-transferase A4-4 (EC 2.5.1.18) (GST class-alpha). [Source:Uniprot/SWISSPROT;Acc:O15217]	H200007877	Hs.485557	3.66749	3.3859
Protein BAT4 (HLA-B-associated transcript 4) (G5). [Source:Uniprot/SWISSPROT;Acc:O95872]	H200015871	Hs.247478	3.66752	1.60686
Mannose-6-phosphate receptor binding protein 1 (Cargo selection protein TIP47) (47 kDa mannose 6-phosphate receptor-binding protein) (47 kDa MPR-binding protein) (Placental protein 17). [Source:Uniprot/SWISSPROT;Acc:O60664]	H300001214	Hs.140452	3.66798	1.58162
Hypothetical protein	opHsV0400013022	#N/A	3.66822	1.78516
-	H200004594	#N/A	3.66887	1.71766
PREDICTED: KIAA2002 protein [Source:RefSeq_peptide;Acc:XP_370878]	H300000681	#N/A	3.67149	2.52155
tigger transposable element derived 5 [Source:RefSeq_peptide;Acc:NP_116251]	H200005747	Hs.71574	3.67154	2.24444
prolyl endopeptidase-like [Source:RefSeq_peptide;Acc:NP_006027]	H200000034	Hs.444349	3.67487	2.42056
KIAA1128 (KIAA1128), mRNA [Source:RefSeq_dna;Acc:NM_018999]	H200006862	Hs.461988	3.67528	1.75738
-	H300007984	#N/A	3.67546	1.90455
Trafficking protein particle complex subunit 3 (BET3 homolog). [Source:Uniprot/SWISSPROT;Acc:O43617]	H200009208	Hs.523131	3.67593	1.59034
Poly [ADP-ribose] polymerase-2 (EC 2.4.2.30) (PARP-2) (NAD(+) ADP- ribosyltransferase-2) (Poly[ADP-ribose] synthetase-2) (pADPRT-2) (hPARP-2). [Source:Uniprot/SWISSPROT;Acc:Q9UGN5]	H200003385	Hs.409412	3.6771	2.1529
39 kDa protein [Source:IPI;Acc:IPI00477585]	opHsV0400004740	#N/A	3.67826	1.7078
nucleoporin like 2 [Source:RefSeq_peptide;Acc:NP_031368]	H200007764	Hs.408241	3.67848	1.66651
6-phosphofructokinase, type C (EC 2.7.1.11) (Phosphofructokinase 1) (Phosphohexokinase) (Phosphofructo-1-kinase isozyme C) (PFK-C) (6- phosphofructokinase, platelet type). [Source:Uniprot/SWISSPROT;Acc:Q01813]	H300019778	Hs.26010	3.67885	2.31444
-	H200010891	#N/A	3.67904	3.02888
-	opHsV0400007405	#N/A	3.6801	1.79079
NAD-dependent deacetylase sirtuin 3, mitochondrial precursor (EC 3.5.1.-) (SIR2-like protein 3) (hSIRT3). [Source:Uniprot/SWISSPROT;Acc:Q9NTG7]	H300013989	Hs.19306	3.68062	1.50248
Non-protein coding transcript	opHsV0400010485	Hs.592114	3.68145	2.0992
5-azacytidine induced 2 isoform b [Source:RefSeq_peptide;Acc:NP_976071]	opHsV0400002757	#N/A	3.6831	2.54601
ADAMTS-8 precursor (EC 3.4.24.-) (A disintegrin and metalloproteinase with thrombospondin motifs 8) (ADAM-TS 8) (ADAM-TS8) (METH-2) (METH- 8). [Source:Uniprot/SWISSPROT;Acc:Q9UP79]	H300016865	Hs.271605	3.68367	4.3896
IkappaB kinase complex-associated protein (IKK complex-associated protein) (p150). [Source:Uniprot/SWISSPROT;Acc:O95163]	H300019691	Hs.494738	3.68414	1.83605
Cyclin B1 interacting protein 1 (EC 6.3.2.-) (Human enhancer of invasion 10) (E3 ubiquitin protein ligase HEI10). [Source:Uniprot/SWISSPROT;Acc:Q9NPC3]	H200011487	Hs.107003	3.68436	1.82323
Scavenger receptor class F member 2 precursor (Scavenger receptor expressed by endothelial cells 2 protein) (SREC-II) (SRECRP-1). [Source:Uniprot/SWISSPROT;Acc:Q96GP6]	H200005298	Hs.474251	3.68464	3.18957
3-oxo-5-alpha-steroid 4-dehydrogenase 1 (EC 1.3.99.5) (Steroid 5- alpha-reductase 1) (SR type 1) (S5AR). [Source:Uniprot/SWISSPROT;Acc:P18405]	H200000139	Hs.552	3.68485	1.59305
Paraneoplastic antigen Ma1 (Neuron- and testis-specific protein 1) (37 kDa neuronal protein). [Source:Uniprot/SWISSPROT;Acc:Q8ND90]	opHsV0400001078	Hs.194709	3.68522	1.85975
Retinoic acid receptor RXR-beta (Retinoid X receptor beta). [Source:Uniprot/SWISSPROT;Acc:P28702]	H200006681	Hs.388034	3.68637	1.53382
Fukutin (EC 2.-.-.-) (Fukuyama-type congenital muscular dystrophy protein). [Source:Uniprot/SWISSPROT;Acc:O75072]	opHsV0400005099	Hs.55777	3.68707	2.58623
-	opHsV0400006955	#N/A	3.68758	1.8615
-	H300016117	#N/A	3.68971	1.46744
39S ribosomal protein L13, mitochondrial (L13mt) (MRP-L13). [Source:Uniprot/SWISSPROT;Acc:Q9BYD1]	H200019487	Hs.333823	3.69128	1.97452
KDEL (Lys-Asp-Glu-Leu) containing 1 [Source:RefSeq_peptide;Acc:NP_076994]	H200004737	Hs.408629	3.69164	2.30662
Adapter-related protein complex 2 beta 1 subunit (Beta-adaptin) (Plasma membrane adaptor HA2/AP2 adaptin beta subunit) (Clathrin assembly protein complex 2 beta large chain) (AP105B). [Source:Uniprot/SWISSPROT;Acc:P63010]	H300019671	Hs.514819	3.69194	2.51146
-	H200019850	Hs.518562	3.69307	1.91584
Collagen, type IV, alpha 2 (Fragment). [Source:Uniprot/SPTREMBL;Acc:Q5T9X8]	H200006151	#N/A	3.69351	2.90013
UBX domain-containing protein 4. [Source:Uniprot/SWISSPROT;Acc:P68543]	H200016520	Hs.591576	3.69519	2.27084
SWI/SNF-related matrix-associated actin-dependent regulator of chromatin subfamily A-like protein 1 (EC 3.6.1.-) (Sucrose nonfermenting protein 2-like 1) (HepA-related protein) (hHARP). [Source:Uniprot/SWISSPROT;Acc:Q9NZC9]	H300012110	Hs.516674	3.69649	2.26405
-	opHsV0400001422	Hs.311100	3.69887	1.93021
Skeletal muscle LIM-protein 2 (SLIM 2) (Four and a half LIM domains protein 3) (FHL-3). [Source:Uniprot/SWISSPROT;Acc:Q13643]	opHsV0400002453	Hs.57687	3.69965	1.98523
Integrin alpha-7 precursor (UNQ406/PRO768). [Source:Uniprot/SWISSPROT;Acc:Q13683]	H200005939	Hs.524484	3.69982	3.92425
-	opHsV0400010236	#N/A	3.70069	3.07003
methionine adenosyltransferase II, beta isoform 1 [Source:RefSeq_peptide;Acc:NP_037415]	H200005116	Hs.54642	3.70087	2.51241
DNA polymerase-transactivated protein 6 [Source:RefSeq_peptide;Acc:NP_056350]	H300012382	Hs.120323	3.7017	3.59288
-	H200001646	#N/A	3.70239	2.35958
acyl-Coenzyme A binding domain containing 6 [Source:RefSeq_peptide;Acc:NP_115736]	H200005510	Hs.200051	3.70326	1.6195
Adenosine kinase (EC 2.7.1.20) (AK) (Adenosine 5'-phosphotransferase). [Source:Uniprot/SWISSPROT;Acc:P55263]	H300017816	Hs.656586	3.70379	2.18051
24 kDa protein [Source:IPI;Acc:IPI00412440]	opHsV0400003500	#N/A	3.70475	2.62443
-	H300004094	#N/A	3.70549	1.81912
Peptidyl-prolyl cis-trans isomerase like 1 (EC 5.2.1.8) (PPIase) (Rotamase) (CGI-124) (UNQ2425/PRO4984). [Source:Uniprot/SWISSPROT;Acc:Q9Y3C6]	H300001621	Hs.27693	3.70654	2.01616
ubiquitin specific protease 53 [Source:RefSeq_peptide;Acc:NP_061923]	H300009567	Hs.431081	3.70658	5.19166
-	H200009533	Hs.292570	3.70665	1.95988
Bis(5'-nucleosyl)-tetraphosphatase [Asymmetrical] (EC 3.6.1.17) (Diadenosine 5',5'''-P1,P4-tetraphosphate asymmetrical hydrolase) (Diadenosine tetraphosphatase) (Ap4A hydrolase) (Ap4AASE). [Source:Uniprot/SWISSPROT;Acc:P50583]	H200002353	Hs.493767	3.70705	1.9876
Complement-activating component of Ra-reactive factor precursor (EC 3.4.21.-) (Ra-reactive factor serine protease p100) (RaRF) (Mannan-binding lectin serine protease 1) (Mannose-binding protein associated serine protease) (MASP-1). [Source:Uniprot/SWISSPR	H300012163	#N/A	3.70782	9.94498
GPP34-related protein [Source:RefSeq_peptide;Acc:NP_060648]	H300003213	Hs.203699	3.711	2.00388
Microtubule-actin crosslinking factor 1, isoforms 1/2/3/5 (Actin cross-linking family protein 7) (Macrophin 1) (Trabeculin-alpha) (620 kDa actin-binding protein) (ABP620). [Source:Uniprot/SWISSPROT;Acc:Q9UPN3]	H300020693	Hs.472475	3.7121	2.05374
Voltage-dependent anion-selective channel protein 2 (VDAC-2) (hVDAC2) (Outer mitochondrial membrane protein porin 2). [Source:Uniprot/SWISSPROT;Acc:P45880]	opHsV0400000659	Hs.355927	3.71298	2.06498
Non-protein coding transcript	opHsV0400012227	Hs.593177	3.71341	2.28539
-	opHsV0400007126	Hs.37311	3.71345	1.5698
PREDICTED: similar to RIKEN cDNA 1700111A04 [Source:RefSeq_peptide;Acc:XP_496092]	opHsV0400002225	#N/A	3.71383	1.71943
TFG protein (TRK-fused gene protein). [Source:Uniprot/SWISSPROT;Acc:Q92734]	H200016272	Hs.518123	3.71393	1.60522
NMDA receptor regulated 2 [Source:RefSeq_peptide;Acc:NP_078887]	H200019905	Hs.200943	3.71457	1.58551
L-lactate dehydrogenase B chain (EC 1.1.1.27) (LDH-B) (LDH heart subunit) (LDH-H). [Source:Uniprot/SWISSPROT;Acc:P07195]	H300010142	Hs.446149	3.71594	2.82924
Myoferlin (Fer-1 like protein 3). [Source:Uniprot/SWISSPROT;Acc:Q9NZM1]	H200015512	Hs.602086	3.71621	1.9718
PREDICTED: similar to PMS4 homolog mismatch repair protein - human [Source:RefSeq_peptide;Acc:XP_379874]	H300003743	#N/A	3.71649	1.9125
Rap1 GTPase-GDP dissociation stimulator 1 (SMG P21 stimulatory GDP/GTP exchange protein) (SMG GDS protein) (Exchange factor smgGDS). [Source:Uniprot/SWISSPROT;Acc:P52306]	H300004456	Hs.132858	3.71677	1.99757
5T4 oncofetal trophoblast glycoprotein [Source:RefSeq_peptide;Acc:NP_006661]	H200006894	Hs.82128	3.71681	2.73272
Non-protein coding transcript	opHsV0400012239	Hs.424126	3.71806	2.04251
-	H200019953	Hs.343627	3.72181	1.7403
Spermidine synthase (EC 2.5.1.16) (Putrescine aminopropyltransferase) (SPDSY). [Source:Uniprot/SWISSPROT;Acc:P19623]	H300009631	Hs.76244	3.72238	2.39777
Zinc finger HIT domain containing protein 2 (Protein FON). [Source:Uniprot/SWISSPROT;Acc:Q9UHR6]	opHsV0400000895	Hs.121025	3.72245	1.96224
Myosin Ib (Myosin I alpha) (MMI-alpha) (MMIa) (MYH-1c). [Source:Uniprot/SWISSPROT;Acc:O43795]	H200012339	Hs.439620	3.72449	2.95168
-	H300000460	Hs.447458	3.72521	1.87461
Nuclear inhibitor of protein phosphatase-1 (NIPP-1) (Protein phosphatase 1, regulatory inhibitor subunit 8) [Includes: Activator of RNA decay (EC 3.1.4.-) (ARD-1)]. [Source:Uniprot/SWISSPROT;Acc:Q12972]	H300018951	Hs.533474	3.72526	1.88877
Inorganic pyrophosphatase (EC 3.6.1.1) (Pyrophosphate phospho- hydrolase) (PPase). [Source:Uniprot/SWISSPROT;Acc:Q15181]	H300006011	Hs.437403	3.72564	1.84329
PREDICTED: similar to zinc finger protein 532 [Source:RefSeq_peptide;Acc:XP_497742]	H200011312	#N/A	3.72565	2.20573
-	H300000531	#N/A	3.72999	2.03919
B9 protein [Source:RefSeq_peptide;Acc:NP_056496]	H300010654	Hs.462445	3.73002	1.93909
Origin recognition complex subunit 5. [Source:Uniprot/SWISSPROT;Acc:O43913]	opHsV0400006749	Hs.432948	3.7303	3.05198
-	opHsV0400006745	Hs.115467	3.73085	1.47115
-	H200003117	Hs.522520	3.73275	1.7332
Hypothetical protein	opHsV0400010429	Hs.292464	3.73283	1.71694
-	H200014890	Hs.133089	3.73287	1.86337
nuclear protein E3-3 isoform b [Source:RefSeq_peptide;Acc:NP_955449]	H300017260	Hs.31387	3.73435	1.85158
-	opHsV0400007534	#N/A	3.7352	2.77802
Epimorphin (Syntaxin-2). [Source:Uniprot/SWISSPROT;Acc:P32856]	H300019594	Hs.437585	3.73537	3.16745
Heat-shock protein beta-2 (HspB2) (DMPK-binding protein) (MKBP). [Source:Uniprot/SWISSPROT;Acc:Q16082]	H200006560	Hs.709660	3.73913	2.71737
IMP2 inner mitochondrial membrane protease-like [Source:RefSeq_peptide;Acc:NP_115938]	opHsV0400002283	Hs.655722	3.74079	1.75654
Puromycin-sensitive aminopeptidase (EC 3.4.11.-) (PSA). [Source:Uniprot/SWISSPROT;Acc:P55786]	H200009544	Hs.443837	3.74102	2.02288
OTTHUMP00000021897. [Source:Uniprot/SPTREMBL;Acc:Q5VTE4]	H200001714	Hs.522334	3.74212	3.43077
-	H200010766	Hs.238303	3.74326	2.17801
26 kDa protein [Source:IPI;Acc:IPI00335006]	H300006382	#N/A	3.74446	1.49636
DnaJ homolog subfamily C member 9 (DnaJ protein SB73). [Source:Uniprot/SWISSPROT;Acc:Q8WXX5]	opHsV0400006298	Hs.180312	3.74449	2.20035
-	H300017094	#N/A	3.7445	1.85735
mitochondrial ribosomal protein L51 [Source:RefSeq_peptide;Acc:NP_057581]	H200005187	Hs.55847	3.7453	1.65556
PDCD6 protein (Fragment). [Source:Uniprot/SPTREMBL;Acc:Q7Z6L2]	opHsV0400003884	#N/A	3.74616	1.68915
Zinc finger protein 90 homolog (Zfp-90) (Fragment). [Source:Uniprot/SWISSPROT;Acc:Q8TF47]	H200001081	Hs.461074	3.74724	1.73637
-	H200003811	Hs.28070	3.74959	1.64454
FK506-binding protein 1B (EC 5.2.1.8) (Peptidyl-prolyl cis-trans isomerase 1B) (PPIase 1B) (Rotamase 1B) (12.6 kDa FKBP) (FKBP-12.6) (Immunophilin FKBP12.6) (h-FKBP-12). [Source:Uniprot/SWISSPROT;Acc:P68106]	opHsV0400000136	Hs.306834	3.75013	1.83265
Programmed cell death protein 2 (Zinc finger protein Rp-8) (Zinc finger MYND domain containing protein 7). [Source:Uniprot/SWISSPROT;Acc:Q16342]	opHsV0400000014	Hs.367900	3.75137	1.79103
Collagen-binding protein 2 precursor (Colligin 2) (Rheumatoid arthritis related antigen RA-A47) (Serpin H2). [Source:Uniprot/SWISSPROT;Acc:P50454]	opHsV0400009533	Hs.596449	3.75172	3.155
45 kDa protein [Source:IPI;Acc:IPI00455339]	H300009777	#N/A	3.75413	2.82635
Putative nucleoside diphosphate kinase (EC 2.7.4.6) (NDK) (NDP kinase). [Source:Uniprot/SWISSPROT;Acc:O60361]	H300002739	#N/A	3.7559	1.57957
Hypothetical protein	opHsV0400010708	Hs.147434	3.75687	1.64674
-	H300010579	#N/A	3.75694	1.8697
RalA binding protein 1 (RalBP1) (Ral interacting protein 1) (76-kDa Ral-interacting protein) (Dinitrophenyl S-glutathione ATPase) (DNP-SG ATPase). [Source:Uniprot/SWISSPROT;Acc:Q15311]	H200006106	Hs.528993	3.75723	2.43163
-	opHsV0400008771	Hs.375766	3.7577	2.67445
-	H300000608	Hs.7917	3.75825	1.77456
29 kDa protein [Source:IPI;Acc:IPI00413108]	H300021161	#N/A	3.75891	1.83175
-	H200001673	Hs.8715	3.75907	2.01089
scavenger receptor class A, member 3 isoform 2 [Source:RefSeq_peptide;Acc:NP_878185]	opHsV0400003057	Hs.128856	3.76022	4.01992
Membrane associated progesterone receptor component 1 (mPR). [Source:Uniprot/SWISSPROT;Acc:O00264]	H200010411	Hs.90061	3.76062	2.7769
Ornithine aminotransferase, mitochondrial precursor (EC 2.6.1.13) (Ornithine--oxo-acid aminotransferase). [Source:Uniprot/SWISSPROT;Acc:P04181]	H200006115	Hs.523332	3.76148	2.05707
nucleolar protein 3 [Source:RefSeq_peptide;Acc:NP_003937]	H300006569	Hs.513667	3.76242	1.73226
-	H200007236	#N/A	3.76285	2.49682
7-dehydrocholesterol reductase (EC 1.3.1.21) (7-DHC reductase) (Sterol delta-7-reductase) (Putative sterol reductase SR-2). [Source:Uniprot/SWISSPROT;Acc:Q9UBM7]	H200002033	Hs.503134	3.76293	1.76083
Microtubule-associated protein 1B (MAP 1B) [Contains: MAP1 light chain LC1]. [Source:Uniprot/SWISSPROT;Acc:P46821]	H300020934	Hs.335079	3.76377	3.33749
Low-density lipoprotein receptor-related protein 3 precursor (hLRp105). [Source:Uniprot/SWISSPROT;Acc:O75074]	H200013413	Hs.515340	3.76391	2.25367
-	opHsV0400008989	#N/A	3.76485	1.69161
Glutathione S-transferase Mu 2 (EC 2.5.1.18) (GSTM2-2) (GST class-mu 2). [Source:Uniprot/SWISSPROT;Acc:P28161]	H300001073	Hs.279837	3.76752	3.83266
Coatomer beta' subunit (Beta'-coat protein) (Beta'-COP) (p102). [Source:Uniprot/SWISSPROT;Acc:P35606]	opHsV0400002563	Hs.75724	3.77054	1.78451
Src substrate cortactin (Amplaxin) (Oncogene EMS1). [Source:Uniprot/SWISSPROT;Acc:Q14247]	H300020031	Hs.596164	3.77151	3.64075
Lipoic acid synthetase, mitochondrial precursor (Lip-syn) (Lipoate synthase) (HUSSY-01). [Source:Uniprot/SWISSPROT;Acc:O43766]	H200005064	Hs.550502	3.773	2.5219
forty-two-three domain containing 1 isoform 1 [Source:RefSeq_peptide;Acc:NP_115664]	H200008268	Hs.277533	3.7732	1.57763
U6 snRNA-associated Sm-like protein LSm1 (Small nuclear ribonuclear CaSm) (Cancer-associated Sm-like). [Source:Uniprot/SWISSPROT;Acc:O15116]	H300016390	Hs.425311	3.77336	1.81923
Actin-related protein 6 (hArp6) (hARPX) (CDA12). [Source:Uniprot/SWISSPROT;Acc:Q9GZN1]	H200003261	Hs.115088	3.77446	1.8306
transmembrane protein 42 [Source:RefSeq_peptide;Acc:NP_653239]	H300005095	Hs.307529	3.77621	2.12615
Non-protein coding transcript	opHsV0400011372	Hs.585799	3.77765	2.25328
NIF3-like protein 1 (Amyotrophic lateral sclerosis 2 chromosomal region candidate gene protein 1) (My018 protein) (MDS015). [Source:Uniprot/SWISSPROT;Acc:Q9GZT8]	H200003093	Hs.145284	3.77877	1.74446
Thyroid receptor interacting protein 6 (TRIP6) (OPA-interacting protein 1) (Zyxin related protein 1) (ZRP-1). [Source:Uniprot/SWISSPROT;Acc:Q15654]	H300011194	Hs.534360	3.77927	1.93369
-	opHsV0400011676	Hs.463569	3.77928	1.61638
Anaphase promoting complex subunit 4 (APC4) (Cyclosome subunit 4). [Source:Uniprot/SWISSPROT;Acc:Q9UJX5]	H300019946	Hs.152173	3.78039	1.74927
Potassium channel tetramerisation domain containing protein 9. [Source:Uniprot/SWISSPROT;Acc:Q7L273]	H300012834	Hs.72071	3.78051	2.17477
-	opHsV0400005305	#N/A	3.78445	2.14073
39S ribosomal protein L9, mitochondrial precursor (L9mt) (MRP-L9). [Source:Uniprot/SWISSPROT;Acc:Q9BYD2]	H200009416	Hs.288936	3.78514	1.85564
DNA damage binding protein 1 (Damage-specific DNA binding protein 1) (DDB p127 subunit) (DDBa) (UV-damaged DNA-binding protein 1) (UV-DDB 1) (Xeroderma pigmentosum group E complementing protein) (XPCe) (X- associated protein 1) (XAP-1). [Source:Uniprot/SW	H300002368	#N/A	3.78686	1.84737
ATP-sensitive inward rectifier potassium channel 8 (Potassium channel, inwardly rectifying, subfamily J, member 8) (Inwardly rectifier K(+) channel Kir6.1) (uKATP-1). [Source:Uniprot/SWISSPROT;Acc:Q15842]	H200011167	Hs.102308	3.78697	2.64091
18 kDa protein [Source:IPI;Acc:IPI00026621]	opHsV0400000172	#N/A	3.7886	2.09465
Transgelin (Smooth muscle protein 22-alpha) (SM22-alpha) (WS3-10) (22 kDa actin-binding protein). [Source:Uniprot/SWISSPROT;Acc:Q01995]	H200006195	Hs.632099	3.78869	2.24846
MHC class I polypeptide-related sequence B [Source:RefSeq_peptide;Acc:NP_005922]	H300021887	Hs.211580	3.78961	1.70201
PREDICTED: similar to vesicle transport through interaction with t-SNAREs 1B; vesicle-associated soluble NSF attachment protein receptor; v-SNARE [Source:RefSeq_peptide;Acc:XP_371718]	H300007026	#N/A	3.79043	1.86281
10 kDa protein [Source:IPI;Acc:IPI00478715]	opHsV0400005257	#N/A	3.79045	1.86553
Zinc finger protein 449 (Zinc finger and SCAN domain containing protein 19). [Source:Uniprot/SWISSPROT;Acc:Q6P9G9]	H200003863	Hs.28780	3.79093	2.60856
unc-51-like kinase 2 [Source:RefSeq_peptide;Acc:NP_055498]	H200013763	Hs.168762	3.79134	2.11726
Full-length cDNA clone CS0DI033YL14 of Placenta of Homo sapiens (human). [Source:Uniprot/SPTREMBL;Acc:Q86TU4]	opHsV0400004922	Hs.525589	3.79141	2.61124
60S ribosomal protein L10a (CSA-19). [Source:Uniprot/SWISSPROT;Acc:P62906]	H300002369	Hs.546269	3.79204	2.15526
Serine/threonine-protein kinase Chk2 (EC 2.7.1.37) (Cds1). [Source:Uniprot/SWISSPROT;Acc:O96017]	opHsV0400008213	Hs.505297	3.79257	1.90927
60S ribosomal protein L39-like (L39-2). [Source:Uniprot/SWISSPROT;Acc:Q96EH5]	H200013028	Hs.647900	3.79405	2.97865
Contactin associated protein 1 precursor (Caspr) (Caspr1) (Neurexin 4) (Neurexin IV) (p190). [Source:Uniprot/SWISSPROT;Acc:P78357]	H200004108	Hs.408730	3.79445	1.83391
-	opHsV0400006181	Hs.505735	3.79537	2.02997
PREDICTED: similar to RIKEN cDNA 8030451K01 [Source:RefSeq_peptide;Acc:XP_370722]	opHsV0400007494	Hs.507783	3.79599	1.62128
13 kDa protein [Source:IPI;Acc:IPI00333240]	opHsV0400002308	#N/A	3.79637	1.71096
ovarian zinc finger protein [Source:RefSeq_peptide;Acc:NP_694540]	H200021279	Hs.646325	3.79676	2.2479
Hypothetical protein	opHsV0400011531	Hs.90093	3.7972	2.29065
Zinc-finger protein RFP (Ret finger protein) (Tripartite motif protein 27) (RING finger protein 76). [Source:Uniprot/SWISSPROT;Acc:P14373]	H300008092	Hs.440382	3.79732	1.56709
alpha 1 type XIII collagen isoform 9 [Source:RefSeq_peptide;Acc:NP_542995]	H300021881	Hs.695934	3.79786	3.40556
Deubiquitinating protein VCIP135 (EC 3.4.22.-) (Valosin-containing protein p97/p47 complex-interacting protein p135). [Source:Uniprot/SWISSPROT;Acc:Q96JH7]	H200009153	Hs.632066	3.79856	1.62499
nephrocystin 3 [Source:RefSeq_peptide;Acc:NP_694972]	H300016560	Hs.511991	3.79902	2.55619
Multisynthetase complex auxiliary component p43 [Contains: Endothelial-monocyte activating polypeptide II (EMAP-II) (Small inducible cytokine subfamily E member 1)]. [Source:Uniprot/SWISSPROT;Acc:Q12904]	H200019480	Hs.591680	3.79926	1.87706
Muted protein homolog. [Source:Uniprot/SWISSPROT;Acc:Q8TDH9]	H300002873	Hs.150837	3.79954	2.25805
ankyrin repeat domain 26 [Source:RefSeq_peptide;Acc:NP_055730]	H200012809	Hs.361041	3.80004	2.43371
potassium channel tetramerisation domain containing 18 [Source:RefSeq_peptide;Acc:NP_689600]	H300003981	Hs.632542	3.80097	2.45159
GRLF1 protein. [Source:Uniprot/SPTREMBL;Acc:Q9BTR0]	H200011185	Hs.509447	3.80325	2.03035
PREDICTED: similar to 60S ribosomal protein L12 [Source:RefSeq_peptide;Acc:XP_498171]	opHsV0400003345	#N/A	3.80371	1.87135
Non-protein coding transcript	opHsV0400010720	Hs.594424	3.80433	2.54124
-	opHsV0400009431	#N/A	3.80536	1.71947
DNA-directed RNA polymerase I 135 kDa polypeptide (EC 2.7.7.6) (RNA polymerase I subunit 2) (RPA135). [Source:Uniprot/SWISSPROT;Acc:Q9H9Y6]	H300019802	Hs.86337	3.80682	1.98485
Conserved oligomeric Golgi complex component 3 (Vesicle docking protein SEC34 homolog) (p94). [Source:Uniprot/SWISSPROT;Acc:Q96JB2]	H300014912	Hs.507948	3.80809	1.7307
[Pyruvate dehydrogenase [Lipoamide]]-phosphatase 1, mitochondrial precursor (EC 3.1.3.43) (PDP 1) (Pyruvate dehydrogenase phosphatase, catalytic subunit 1) (PDPC 1). [Source:Uniprot/SWISSPROT;Acc:Q9P0J1]	H300015757	Hs.22265	3.80842	1.97933
-	H200017758	#N/A	3.80843	2.19378
Alpha-methylacyl-CoA racemase (EC 5.1.99.4) (2-methylacyl-CoA racemase). [Source:Uniprot/SWISSPROT;Acc:Q9UHK6]	H300016296	Hs.508343	3.8107	2.37267
similar to mouse 2310016A09Rik protein [Source:RefSeq_peptide;Acc:NP_620164]	H200020432	Hs.192586	3.81134	3.51591
-	H200004930	Hs.471514	3.81156	2.08041
Mitochondrial import inner membrane translocase subunit Tim23. [Source:Uniprot/SWISSPROT;Acc:O14925]	H200002039	Hs.524308	3.81166	1.96356
Molybdenum cofactor synthesis protein 3 (Molybdopterin synthase sulfurylase) (MPT synthase sulfurylase). [Source:Uniprot/SWISSPROT;Acc:O95396]	H200007436	Hs.159410	3.81176	1.75916
GPI-anchor transamidase precursor (EC 3.-.-.-) (GPI transamidase) (Phosphatidylinositol-glycan biosynthesis, class K protein) (PIG-K) (hGPI8). [Source:Uniprot/SWISSPROT;Acc:Q92643]	opHsV0400005335	Hs.178305	3.81181	2.30996
Vascular endothelial growth factor receptor 3 precursor (EC 2.7.1.112) (VEGFR-3) (Tyrosine-protein kinase receptor FLT4). [Source:Uniprot/SWISSPROT;Acc:P35916]	H200005910	Hs.646917	3.81193	1.95413
Prickle-like protein 1 (REST/NRSF-interacting LIM domain protein 1). [Source:Uniprot/SWISSPROT;Acc:Q96MT3]	H300001275	Hs.524348	3.8142	2.26542
brain expressed, X-linked 1 [Source:RefSeq_peptide;Acc:NP_060946]	H200019509	Hs.334370	3.81771	10.7724
Polycystin 2 (Autosomal dominant polycystic kidney disease type II protein) (Polycystwin) (R48321). [Source:Uniprot/SWISSPROT;Acc:Q13563]	H200006870	Hs.181272	3.81773	3.68357
Ubiquinone biosynthesis monooxgenase COQ6 (EC 1.14.13.-) (CGI-10). [Source:Uniprot/SWISSPROT;Acc:Q9Y2Z9]	H200002087	Hs.131555	3.81819	1.70798
NHP2-like protein 1 (High mobility group-like nuclear protein 2 homolog 1) ([U4/U6.U5] tri-snRNP 15.5 kDa protein) (OTK27). [Source:Uniprot/SWISSPROT;Acc:P55769]	H300004590	Hs.182255	3.8184	1.79106
37 kDa protein [Source:IPI;Acc:IPI00176497]	H300005603	#N/A	3.81953	2.85978
-	opHsV0400002649	#N/A	3.82	1.85796
Ribokinase (EC 2.7.1.15). [Source:Uniprot/SWISSPROT;Acc:Q9H477]	H200002045	Hs.11916	3.8203	1.49215
astrotactin 2 isoform d [Source:RefSeq_peptide;Acc:NP_937831]	H300017934	Hs.601562	3.82066	1.79197
HESB like domain containing 1 [Source:RefSeq_peptide;Acc:NP_919255]	H300005096	Hs.291079	3.82067	1.89482
transmembrane protein with EGF-like and two follistatin-like domains 2 [Source:RefSeq_peptide;Acc:NP_057276]	H300000037	Hs.144513	3.82156	1.73696
Ankyrin repeat family A protein 2 (RFXANK-like 2). [Source:Uniprot/SWISSPROT;Acc:Q9H9E1]	H200015645	Hs.239154	3.8216	1.96771
-	H200003679	Hs.437855	3.82209	1.79557
-	H200002833	#N/A	3.82268	2.70133
RNA polymerase II subunit 5-mediating protein (RPB5-mediating protein). [Source:Uniprot/SWISSPROT;Acc:O94763]	H300020184	Hs.466391	3.82306	1.92251
Heat shock 70 kDa protein 12A. [Source:Uniprot/SWISSPROT;Acc:O43301]	H200002123	Hs.654682	3.82438	3.20293
B9 protein [Source:RefSeq_peptide;Acc:NP_056496]	H300013089	Hs.462445	3.82574	2.08924
1-phosphatidylinositol-4,5-bisphosphate phosphodiesterase gamma 1 (EC 3.1.4.11) (Phosphoinositide phospholipase C) (PLC-gamma-1) (Phospholipase C-gamma-1) (PLC-II) (PLC-148). [Source:Uniprot/SWISSPROT;Acc:P19174]	H200016629	Hs.268177	3.82574	1.94823
-	opHsV0400007023	#N/A	3.82602	1.9257
DDHD domain containing 2 [Source:RefSeq_peptide;Acc:NP_056029]	H300018480	Hs.434966	3.82661	1.60388
Adapter-related protein complex 3 sigma 2 subunit (Sigma-adaptin 3b) (AP-3 complex sigma-3B subunit) (Sigma-3B-adaptin). [Source:Uniprot/SWISSPROT;Acc:P59780]	H300017749	Hs.632161	3.82819	1.58326
retinoic acid induced 16 [Source:RefSeq_peptide;Acc:NP_073586]	H200009883	Hs.491223	3.82849	1.75423
short coiled-coil protein [Source:RefSeq_peptide;Acc:NP_115936]	opHsV0400000483	Hs.480815	3.82904	2.35118
PREDICTED: similar to 60S ribosomal protein L7 [Source:RefSeq_peptide;Acc:XP_371757]	H300000696	#N/A	3.8312	1.77814
-	H300020833	Hs.368348	3.83164	2.19555
Protein FAM51A1. [Source:Uniprot/SWISSPROT;Acc:Q9NWZ8]	H300016857	Hs.592237	3.83248	2.42365
-	opHsV0400008776	#N/A	3.8345	2.02712
RER1 protein. [Source:Uniprot/SWISSPROT;Acc:O15258]	H200004488	Hs.525527	3.83843	1.86619
25 kDa protein [Source:IPI;Acc:IPI00414723]	opHsV0400008186	#N/A	3.83981	1.79615
-	H200003173	#N/A	3.84004	2.27665
-	H200021296	Hs.14222	3.84013	1.7632
amyotrophic lateral sclerosis 2 (juvenile) chromosome region, candidate 2 [Source:RefSeq_peptide;Acc:NP_061041]	H300005438	Hs.643578	3.84072	1.85432
Phosphate carrier protein, mitochondrial precursor (PTP) (OK/SW- cl.48). [Source:Uniprot/SWISSPROT;Acc:Q00325]	H300017244	Hs.290404	3.84098	2.81523
Insulin-like growth factor binding protein 6 precursor (IGFBP-6) (IBP- 6) (IGF-binding protein 6). [Source:Uniprot/SWISSPROT;Acc:P24592]	H200017054	Hs.274313	3.84309	2.91694
Putative Polycomb group protein ASXL1 (Additional sex combs-like protein 1). [Source:Uniprot/SWISSPROT;Acc:Q8IXJ9]	H200000816	Hs.374043	3.84384	1.56176
TMEM16G protein (Fragment). [Source:Uniprot/SPTREMBL;Acc:Q8N348]	H200021195	Hs.163909	3.84411	2.11509
1-phosphatidylinositol-4,5-bisphosphate phosphodiesterase beta 1 (EC 3.1.4.11) (Phosphoinositide phospholipase C) (PLC-beta-1) (Phospholipase C-beta-1) (PLC-I) (PLC-154). [Source:Uniprot/SWISSPROT;Acc:Q9NQ66]	opHsV0400001576	Hs.431173	3.84436	1.89823
zinc finger protein 419 [Source:RefSeq_peptide;Acc:NP_078967]	H200010900	Hs.125829	3.84548	1.84576
-	H200020850	Hs.350846	3.84743	2.09998
N6-adenosine-methyltransferase 70 kDa subunit (EC 2.1.1.62) (MT-A70) (Methyltransferase-like protein 3). [Source:Uniprot/SWISSPROT;Acc:Q86U44]	H200016627	Hs.168799	3.8485	1.55243
Riboflavin kinase (EC 2.7.1.26) (ATP:riboflavin 5'-phosphotransferase) (Flavokinase). [Source:Uniprot/SWISSPROT;Acc:Q969G6]	H200004399	Hs.37558	3.84923	1.88626
Prefoldin subunit 3 (Von Hippel-Lindau binding protein 1) (VHL binding protein-1) (VBP-1) (HIBBJ46). [Source:Uniprot/SWISSPROT;Acc:P61758]	H200014807	Hs.436803	3.84965	2.07998
Ribosomal protein L7-like 1. [Source:Uniprot/SWISSPROT;Acc:Q6DKI1]	opHsV0400008273	Hs.599564	3.85063	2.37115
Rho guanine nucleotide exchange factor 10. [Source:Uniprot/SWISSPROT;Acc:O15013]	H300021991	Hs.98594	3.85105	2.18338
-	H300012159	#N/A	3.85116	1.91368
-	H300001968	#N/A	3.85139	1.92328
Chloride channel protein 3 (ClC-3). [Source:Uniprot/SWISSPROT;Acc:P51790]	H200008203	Hs.481186	3.85373	2.35296
Hypothetical protein	opHsV0400011429	#N/A	3.854	2.40488
T-complex protein 1, zeta subunit (TCP-1-zeta) (CCT-zeta) (CCT-zeta-1) (Tcp20) (HTR3) (Acute morphine dependence related protein 2). [Source:Uniprot/SWISSPROT;Acc:P40227]	H300000562	Hs.82916	3.85484	2.16244
Calpain 7 (EC 3.4.22.-) (PalB homolog) (PalBH). [Source:Uniprot/SWISSPROT;Acc:Q9Y6W3]	H200001371	Hs.595234	3.85614	1.80361
-	H300004513	#N/A	3.8575	2.71421
-	H200009334	Hs.77135	3.85927	1.63529
Hypothetical protein	opHsV0400011459	Hs.400431	3.85932	1.55154
Coiled-coil domain containing protein 5 (Enhancer of invasion-cluster) (HEI-C). [Source:Uniprot/SWISSPROT;Acc:Q96CS2]	H200014254	Hs.436617	3.85967	2.13207
Regulator of G-protein signaling 4 (RGS4) (RGP4). [Source:Uniprot/SWISSPROT;Acc:P49798]	H200015387	Hs.386726	3.86155	5.54339
-	H300000738	Hs.397040	3.86268	1.73158
Cell division cycle protein 16 homolog (CDC16Hs) (Anaphase promoting complex subunit 6) (APC6) (Cyclosome subunit 6). [Source:Uniprot/SWISSPROT;Acc:Q13042]	H300014644	Hs.374127	3.8631	1.78786
similar to RIKEN cDNA 0610011N22 [Source:RefSeq_peptide;Acc:NP_660308]	H200009633	Hs.294145	3.86426	1.57666
kinesin family member 7 [Source:RefSeq_peptide;Acc:NP_940927]	H300001916	Hs.513134	3.86548	1.70452
RNA binding motif protein 30 [Source:RefSeq_peptide;Acc:NP_113680]	H200004961	Hs.523822	3.86588	1.73601
Nucleosome assembly protein 1-like 1 (NAP-1 related protein) (hNRP). [Source:Uniprot/SWISSPROT;Acc:P55209]	H300021962	Hs.524599	3.86837	2.17582
-	H200003625	Hs.480454	3.87241	1.85916
ATP-binding cassette, sub-family F, member 2 isoform b [Source:RefSeq_peptide;Acc:NP_005683]	H300018758	Hs.438823	3.87266	2.34056
Non-protein coding transcript	opHsV0400011171	Hs.593168	3.87299	2.27156
AF-9 protein. [Source:Uniprot/SWISSPROT;Acc:P42568]	H200000108	Hs.591085	3.87352	2.50058
AU RNA-binding protein/enoyl-Coenzyme A hydratase precursor [Source:RefSeq_peptide;Acc:NP_001689]	H200006860	Hs.175905	3.87397	1.97907
uronyl-2-sulfotransferase [Source:RefSeq_peptide;Acc:NP_005706]	H200013102	Hs.557541	3.87527	2.72528
29 kDa protein [Source:IPI;Acc:IPI00478731]	opHsV0400005631	#N/A	3.87576	2.27044
-	H200001772	#N/A	3.87675	2.19504
Porphobilinogen deaminase (EC 2.5.1.61) (Hydroxymethylbilane synthase) (HMBS) (Pre-uroporphyrinogen synthase) (PBG-D). [Source:Uniprot/SWISSPROT;Acc:P08397]	opHsV04TC000028	Hs.82609	3.87719	2.66863
Microfibrillar-associated protein 1. [Source:Uniprot/SWISSPROT;Acc:P55081]	H200005432	Hs.61418	3.87782	1.50598
Lipin 2. [Source:Uniprot/SWISSPROT;Acc:Q92539]	H200007679	Hs.132342	3.87895	1.74714
Hypothetical protein	opHsV0400010470	Hs.494622	3.87918	2.60763
3-hydroxyisobutyrate dehydrogenase, mitochondrial precursor (EC 1.1.1.31) (HIBADH). [Source:Uniprot/SWISSPROT;Acc:P31937]	H300007912	Hs.406758	3.87953	1.96766
Hypothetical protein	opHsV0400013062	Hs.591140	3.87974	1.67055
Coiled-coil domain containing protein 8. [Source:Uniprot/SWISSPROT;Acc:Q9H0W5]	H200010838	Hs.97876	3.88086	2.42585
Zinc finger protein 37 homolog (Zfp-37). [Source:Uniprot/SWISSPROT;Acc:Q9Y6Q3]	H200013701	Hs.150406	3.88164	2.50694
RNA polymerase III transcription initiation factor BRF2 [Source:RefSeq_peptide;Acc:NP_060780]	H200017006	Hs.709301	3.88435	1.81837
Transcriptional adapter 3-like (ADA3-like protein) (ADA3 homolog) (hADA3). [Source:Uniprot/SWISSPROT;Acc:O75528]	H300021168	Hs.386390	3.88739	1.87867
4-trimethylaminobutyraldehyde dehydrogenase (EC 1.2.1.47) (TMABADH) (Aldehyde dehydrogenase 9A1) (EC 1.2.1.3) (Aldehyde dehydrogenase E3 isozyme) (Gamma-aminobutyraldehyde dehydrogenase) (EC 1.2.1.19) (R- aminobutyraldehyde dehydrogenase). [Source:Uniprot	opHsV0400004407	Hs.2533	3.88749	2.9992
zinc finger protein 576 [Source:RefSeq_peptide;Acc:NP_077303]	H300012711	Hs.11110	3.88765	1.84729
Non-protein coding transcript	opHsV0400011058	Hs.234478	3.88787	1.57813
-	H300003361	Hs.87016	3.88805	2.0741
Activated RNA polymerase II transcriptional coactivator p15 (Positive cofactor 4) (PC4) (p14). [Source:Uniprot/SWISSPROT;Acc:P53999]	H300010155	Hs.229641	3.88826	2.01492
Transducin beta-like 2 protein (WS beta-transducin repeats protein) (WS-betaTRP) (Williams-Beuren syndrome chromosome region 13 protein) (UNQ563/PRO1125). [Source:Uniprot/SWISSPROT;Acc:Q9Y4P3]	H200005046	Hs.647044	3.88837	1.75914
-	H300012911	#N/A	3.88839	2.43186
-	opHsV0400008207	Hs.135146	3.89036	2.12119
sodium channel, voltage-gated, type IX, alpha [Source:RefSeq_peptide;Acc:NP_002968]	H300021214	Hs.2319	3.8906	4.97121
Myosin heavy chain, nonmuscle type B (Cellular myosin heavy chain, type B) (Nonmuscle myosin heavy chain-B) (NMMHC-B). [Source:Uniprot/SWISSPROT;Acc:P35580]	H200009821	Hs.16355	3.89117	3.01367
Ankyrin repeat and SOCS box protein 3 (ASB-3). [Source:Uniprot/SWISSPROT;Acc:Q9Y575]	H300015473	Hs.40763	3.89202	2.07912
cell division cycle associated 2 [Source:RefSeq_peptide;Acc:NP_689775]	H200002442	Hs.33366	3.8923	3.18014
RAN binding protein 9 [Source:RefSeq_peptide;Acc:NP_005484]	H300018414	Hs.708182	3.89303	2.57367
HWKM1940 [Source:RefSeq_peptide;Acc:NP_995327]	opHsV0400003133	Hs.55200	3.89312	4.26005
-	opHsV0400006578	#N/A	3.89567	1.67965
peroxisomal lon protease [Source:RefSeq_peptide;Acc:NP_113678]	H200017973	Hs.295923	3.8967	1.59123
CIDEC protein. [Source:Uniprot/SPTREMBL;Acc:Q86XG0]	opHsV0400002967	Hs.208388	3.89683	1.91341
-	H300021361	#N/A	3.89796	6.45232
Arfaptin 2 (ADP-ribosylation factor interacting protein 2) (Partner of RAC1) (POR1 protein). [Source:Uniprot/SWISSPROT;Acc:P53365]	H200006014	Hs.75139	3.89817	1.62522
Zinc finger protein 25 (Zinc finger protein KOX19). [Source:Uniprot/SWISSPROT;Acc:P17030]	H200001115	Hs.499429	3.89852	1.82194
Arginyl-tRNA synthetase (EC 6.1.1.19) (Arginine--tRNA ligase) (ArgRS). [Source:Uniprot/SWISSPROT;Acc:P54136]	H300009263	Hs.506215	3.89876	2.07378
Kinesin-like protein KIF3B (Microtubule plus end-directed kinesin motor 3B) (HH0048). [Source:Uniprot/SWISSPROT;Acc:O15066]	H200007758	Hs.369670	3.89949	1.79181
Origin recognition complex subunit 5. [Source:Uniprot/SWISSPROT;Acc:O43913]	H200013856	Hs.432948	3.9002	2.00067
palladin [Source:RefSeq_peptide;Acc:NP_057165]	opHsV0400005505	Hs.151220	3.9023	3.78066
Protein disulfide-isomerase A5 precursor (EC 5.3.4.1) (Protein disulfide isomerase-related protein). [Source:Uniprot/SWISSPROT;Acc:Q14554]	H300013315	Hs.477352	3.90266	3.2659
Hypothetical protein	opHsV0400011195	Hs.598543	3.90301	1.71398
Midline 1 protein (EC 6.3.2.-) (Tripartite motif protein 18) (Putative transcription factor XPRF) (Midin) (RING finger protein 59). [Source:Uniprot/SWISSPROT;Acc:O15344]	opHsV0400006512	Hs.27695	3.90324	2.79139
-	opHsV0400012937	#N/A	3.90392	2.21474
Beta crystallin B2 (BP). [Source:Uniprot/SWISSPROT;Acc:P43320]	H300018629	Hs.373074	3.9043	2.07161
-	H300000365	Hs.378813	3.90439	1.9522
DnaJ (Hsp40) homolog, subfamily C, member 10 [Source:RefSeq_peptide;Acc:NP_061854]	H200000284	Hs.516632	3.90514	2.12423
F-box only protein 25. [Source:Uniprot/SWISSPROT;Acc:Q8TCJ0]	H200006811	Hs.438454	3.90754	1.47923
-	H200004481	Hs.440371	3.90828	1.61827
leucine rich repeat (in FLII) interacting protein 1 [Source:RefSeq_peptide;Acc:NP_004726]	H200019230	Hs.471779	3.90829	1.99253
-	H300010189	#N/A	3.90873	2.14775
-	H200004158	Hs.468026	3.90909	2.54198
Activin receptor type I precursor (EC 2.7.1.37) (ACTR-I) (Serine/threonine-protein kinase receptor R1) (SKR1) (Activin receptor-like kinase 2) (ALK-2) (TGF-B superfamily receptor type I) (TSR-I). [Source:Uniprot/SWISSPROT;Acc:Q04771]	H200013699	Hs.470316	3.91033	1.7122
Cysteine and glycine-rich protein 1 (Cysteine-rich protein 1) (CRP1) (CRP). [Source:Uniprot/SWISSPROT;Acc:P21291]	H200011549	Hs.108080	3.91047	2.11282
Peroxisomal membrane protein 2 (22 kDa peroxisomal membrane protein). [Source:Uniprot/SWISSPROT;Acc:Q9NR77]	H200004957	Hs.430299	3.91106	2.36933
Peroxiredoxin 4 (EC 1.11.1.-) (Prx-IV) (Thioredoxin peroxidase AO372) (Thioredoxin-dependent peroxide reductase A0372) (Antioxidant enzyme AOE372) (AOE37-2). [Source:Uniprot/SWISSPROT;Acc:Q13162]	H300019045	Hs.83383	3.91164	2.51943
Non-protein coding transcript	opHsV0400012153	Hs.565253	3.91179	2.50989
Glutamate--cysteine ligase regulatory subunit (EC 6.3.2.2) (Gamma- glutamylcysteine synthetase) (Gamma-ECS) (GCS light chain) (Glutamate--cysteine ligase modifier subunit). [Source:Uniprot/SWISSPROT;Acc:P48507]	H200010382	Hs.315562	3.91284	2.8721
-	opHsV0400003952	Hs.591886	3.91447	2.17091
Glucose-6-phosphatase (EC 3.1.3.9) (G6Pase) (G-6-Pase). [Source:Uniprot/SWISSPROT;Acc:P35575]	H200000066	Hs.212293	3.9151	1.44702
SEC13-related protein (SEC13-like protein 1). [Source:Uniprot/SWISSPROT;Acc:P55735]	H200015412	Hs.166924	3.91512	1.97585
Amidophosphoribosyltransferase precursor (EC 2.4.2.14) (Glutamine phosphoribosylpyrophosphate amidotransferase) (ATASE) (GPAT). [Source:Uniprot/SWISSPROT;Acc:Q06203]	H200000083	Hs.331420	3.91557	2.24854
Protein FAM53B. [Source:Uniprot/SWISSPROT;Acc:Q14153]	opHsV0400005307	Hs.129195	3.91655	2.26483
Protein phosphatase 1 regulatory subunit 14A (17-kDa PKC-potentiated inhibitory protein of PP1) (CPI-17). [Source:Uniprot/SWISSPROT;Acc:Q96A00]	H300021135	Hs.631569	3.91785	3.19283
-	H200001094	0	3.91871	2.27793
DNA repair protein RAD52 homolog. [Source:Uniprot/SWISSPROT;Acc:P43351]	H300021752	Hs.642610	3.92062	1.68808
Junction adhesion molecule 3 precursor (JAM-3) (JAM-2) (UNQ859/PRO1868). [Source:Uniprot/SWISSPROT;Acc:Q9BX67]	H200019657	Hs.720185	3.92217	2.57416
Proto-oncogene tyrosine-protein kinase YES (EC 2.7.1.112) (p61-YES) (C-YES). [Source:Uniprot/SWISSPROT;Acc:P07947]	H200014607	Hs.194148	3.92299	2.57714
RuvB-like 2 (EC 3.6.1.-) (48-kDa TATA box-binding protein-interacting protein) (48-kDa TBP-interacting protein) (TIP49b) (Repressing pontin 52) (Reptin 52) (51 kDa erythrocyte cytosolic protein) (ECP-51) (TIP60-associated protein 54-beta) (TAP54-beta) (CG	H300021724	#N/A	3.92399	2.44956
Tissue factor pathway inhibitor 2 precursor (TFPI-2) (Placental protein 5) (PP5). [Source:Uniprot/SWISSPROT;Acc:P48307]	H200009647	Hs.438231	3.92461	11.633
-	H200014504	Hs.46835	3.927	2.02874
mitochondrial ribosomal protein L33 isoform a [Source:RefSeq_peptide;Acc:NP_004882]	H200002381	Hs.515879	3.92843	2.13697
Serine/threonine-protein kinase RIO2 (EC 2.7.1.37) (RIO kinase 2). [Source:Uniprot/SWISSPROT;Acc:Q9BVS4]	opHsV0400000482	Hs.27021	3.92845	1.75537
Potential helicase MOV-10 (EC 3.6.1.-) (Moloney leukemia virus 10 protein). [Source:Uniprot/SWISSPROT;Acc:Q9HCE1]	H300020587	Hs.514941	3.93435	1.68861
-	H300001670	Hs.642694	3.93487	3.52478
Bis(5'-nucleosyl)-tetraphosphatase [Asymmetrical] (EC 3.6.1.17) (Diadenosine 5',5'''-P1,P4-tetraphosphate asymmetrical hydrolase) (Diadenosine tetraphosphatase) (Ap4A hydrolase) (Ap4AASE). [Source:Uniprot/SWISSPROT;Acc:P50583]	H300017636	Hs.493767	3.93545	2.10022
Tropomyosin alpha 4 chain (Tropomyosin 4) (TM30p1). [Source:Uniprot/SWISSPROT;Acc:P67936]	H200016229	Hs.631618	3.93589	3.03419
-	H300010394	Hs.115140	3.93598	1.84387
peroxisomal biogenesis factor 11A [Source:RefSeq_peptide;Acc:NP_003838]	H200004061	Hs.31034	3.93674	2.00929
Endonuclease III-like protein 1 (EC 4.2.99.18). [Source:Uniprot/SWISSPROT;Acc:P78549]	H200005607	Hs.66196	3.93675	1.7689
-	H300006648	Hs.632293	3.93933	2.13417
Ras-related C3 botulinum toxin substrate 1 (p21-Rac1) (Ras-like protein TC25). [Source:Uniprot/SWISSPROT;Acc:P63000]	H300014616	Hs.413812	3.9399	2.2537
brain protein 16 [Source:RefSeq_peptide;Acc:NP_057542]	opHsV0400004217	Hs.300224	3.94013	1.92509
Reticulocalbin 1 precursor. [Source:Uniprot/SWISSPROT;Acc:Q15293]	H200007745	Hs.97887	3.94072	3.0458
Methylosome subunit pICln (Chloride conductance regulatory protein ICln) (I(Cln)) (Chloride channel, nucleotide sensitive 1A) (Chloride ion current inducer protein) (ClCI) (Reticulocyte pICln). [Source:Uniprot/SWISSPROT;Acc:P54105]	H200007127	Hs.430733	3.94222	1.62258
PREDICTED: KIAA1549 protein [Source:RefSeq_peptide;Acc:XP_371956]	H200003817	Hs.605380	3.94267	2.30871
Anthrax toxin receptor 1 precursor (Tumor endothelial marker 8). [Source:Uniprot/SWISSPROT;Acc:Q9H6X2]	H200001715	Hs.165859	3.94349	3.21416
-	opHsV0400009653	Hs.521817	3.94411	2.12908
DALR anticodon binding domain containing 3 isoform 2 [Source:RefSeq_peptide;Acc:NP_060584]	H200017581	Hs.642639	3.94413	1.69771
Translocation associated membrane protein 1. [Source:Uniprot/SWISSPROT;Acc:Q15629]	H200000878	Hs.491988	3.94511	1.82423
Ubiquitin carboxyl-terminal hydrolase isozyme L5 (EC 3.4.19.12) (UCH- L5) (Ubiquitin thiolesterase L5) (Ubiquitin C-terminal hydrolase UCH37) (CGI-70) (AD-019). [Source:Uniprot/SWISSPROT;Acc:Q9Y5K5]	H200007977	Hs.591458	3.94606	2.02491
Thy-1 membrane glycoprotein precursor (Thy-1 antigen) (CDw90) (CD90 antigen). [Source:Uniprot/SWISSPROT;Acc:P04216]	H300016617	Hs.644697	3.94873	3.16461
Probable rRNA processing protein EBP2 (EBNA1 binding protein 2) (Nucleolar protein p40). [Source:Uniprot/SWISSPROT;Acc:Q99848]	H300005177	Hs.346868	3.94938	2.28345
pleiomorphic adenoma gene 1 [Source:RefSeq_peptide;Acc:NP_002646]	H200002432	Hs.14968	3.94971	2.63364
decreased expression in renal and prostate [Source:RefSeq_peptide;Acc:NP_001002847]	H200019848	#N/A	3.94985	2.32619
ACBD4 protein (Hypothetical protein HMFT0700). [Source:Uniprot/SPTREMBL;Acc:Q8IUT1]	H300009778	Hs.110298	3.95326	1.60579
22 kDa protein [Source:IPI;Acc:IPI00478287]	opHsV0400001653	#N/A	3.9539	1.71392
Peroxisomal membrane protein PMP34 (34 kDa peroxisomal membrane protein) (Solute carrier family 25, member 17). [Source:Uniprot/SWISSPROT;Acc:O43808]	H300016914	Hs.474938	3.95395	1.92033
ADAM 9 precursor (EC 3.4.24.-) (A disintegrin and metalloproteinase domain 9) (Metalloprotease/disintegrin/cysteine-rich protein 9) (Myeloma cell metalloproteinase) (Meltrin gamma) (Cellular disintegrin-related protein). [Source:Uniprot/SWISSPROT;Acc:Q134	H300021181	Hs.591852	3.95415	5.0928
apoptosis-inducing protein D [Source:RefSeq_peptide;Acc:NP_077286]	H200005320	Hs.466383	3.95585	2.2336
PDZ domain containing RING finger protein 3 (Ligand of Numb-protein X 3) (Semaphorin cytoplasmic domain-associated protein 3) (SEMACAP3 protein). [Source:Uniprot/SWISSPROT;Acc:Q9UPQ7]	H200008280	Hs.434900	3.95673	3.44706
Cyclin-dependent kinase 4 inhibitor A (CDK4I) (p16-INK4) (p16-INK4a) (Multiple tumor suppressor 1) (MTS1). [Source:Uniprot/SWISSPROT;Acc:P42771]	H200000301	Hs.512599	3.95674	3.04806
spermatogenesis associated, serine-rich 2 [Source:RefSeq_peptide;Acc:NP_075559]	H300019051	Hs.146679	3.96012	1.92084
Pre-B-cell leukemia transcription factor-1 (Homeobox protein PBX1) (Homeobox protein PRL). [Source:Uniprot/SWISSPROT;Acc:P40424]	opHsV0400003460	Hs.493096	3.96028	2.67477
Non-protein coding transcript	opHsV0400012860	Hs.369017	3.96122	2.21414
Embryonal Fyn-associated substrate (HEFS). [Source:Uniprot/SWISSPROT;Acc:O43281]	H200003415	Hs.24587	3.96132	2.30587
protein kinase, cAMP-dependent, regulatory, type I, beta (PRKAR1B), mRNA [Source:RefSeq_dna;Acc:NM_002735]	H300004439	Hs.520851	3.96143	2.58343
Transcription factor E2F5 (E2F-5). [Source:Uniprot/SWISSPROT;Acc:Q15329]	H200000594	Hs.445758	3.96198	1.87459
-	H300006039	#N/A	3.96233	2.18201
Synaptotagmin-1 (Synaptotagmin I) (SytI) (p65). [Source:Uniprot/SWISSPROT;Acc:P21579]	H200013987	Hs.310545	3.96257	1.5128
choline phosphotransferase 1 [Source:RefSeq_peptide;Acc:NP_064629]	H300018851	Hs.293077	3.96289	2.18182
prostate tumor overexpressed gene 1 [Source:RefSeq_peptide;Acc:NP_059128]	H200002837	Hs.587979	3.96473	1.65097
Melanoma-associated antigen D1 (MAGE-D1 antigen) (Neurotrophin receptor-interacting MAGE homolog) (PRO2292) (PP2250). [Source:Uniprot/SWISSPROT;Acc:Q9Y5V3]	opHsV0400005346	Hs.5258	3.96533	6.43494
odd-skipped related 1 [Source:RefSeq_peptide;Acc:NP_660303]	H300002735	Hs.123933	3.96864	3.07395
KIAA1279 [Source:RefSeq_peptide;Acc:NP_056449]	H200008090	Hs.279580	3.96884	1.65773
12 kDa protein [Source:IPI;Acc:IPI00165222]	H300002689	#N/A	3.97043	1.87108
-	H200014559	Hs.592060	3.97077	1.96215
Pleckstrin homology domain containing family C member 1 (Kindlin 2) (Mitogen-inducible gene 2 protein) (Mig-2). [Source:Uniprot/SWISSPROT;Acc:Q96AC1]	H300019600	Hs.509343	3.97105	2.87344
-	H300005955	#N/A	3.97196	2.86242
IMP2 inner mitochondrial membrane protease-like [Source:RefSeq_peptide;Acc:NP_115938]	opHsV0400002284	Hs.655722	3.97272	2.03529
OTTHUMP00000039257 (OTTHUMP00000016039). [Source:Uniprot/SPTREMBL;Acc:Q5T6D9]	H300007523	#N/A	3.97314	1.75113
Tetratricopeptide repeat protein 15 (TPR repeat protein 15) (CGI-87). [Source:Uniprot/SWISSPROT;Acc:Q8WVT3]	H200000973	Hs.252713	3.97366	1.58861
10 kDa protein [Source:IPI;Acc:IPI00176551]	opHsV0400001769	#N/A	3.97436	1.77327
FK506 binding protein 10 precursor (EC 5.2.1.8) (Peptidyl-prolyl cis- trans isomerase) (PPIase) (Rotamase) (65 kDa FK506-binding protein) (FKBP65) (Immunophilin FKBP65). [Source:Uniprot/SWISSPROT;Acc:Q96AY3]	H200000850	Hs.463035	3.97494	3.18659
mitochondrial ribosomal protein L10 isoform b [Source:RefSeq_peptide;Acc:NP_683685]	H300020706	Hs.347535	3.9752	1.88705
PTD015 protein [Source:RefSeq_peptide;Acc:NP_078960]	H300019797	Hs.503357	3.97527	2.10054
polycomb group ring finger 6 isoform a [Source:RefSeq_peptide;Acc:NP_001011663]	H200004032	Hs.335808	3.97537	1.91801
transmembrane protein 38A [Source:RefSeq_peptide;Acc:NP_076979]	opHsV0400000021	Hs.436068	3.97572	1.94046
-	H300001264	Hs.237536	3.97677	2.04034
Complement component 1, Q subcomponent binding protein, mitochondrial precursor (Glycoprotein gC1qBP) (GC1q-R protein) (Hyaluronan-binding protein 1) (p32) (p33). [Source:Uniprot/SWISSPROT;Acc:Q07021]	H200006536	Hs.555866	3.97772	2.66093
FK506-binding protein 7 precursor (EC 5.2.1.8) (Peptidyl-prolyl cis- trans isomerase) (PPIase) (Rotamase) (FKBP-23) (UNQ670/PRO1304). [Source:Uniprot/SWISSPROT;Acc:Q9Y680]	H300018899	Hs.410378	3.9778	2.88066
Astrocytic phosphoprotein PEA-15 (Phosphoprotein enriched in diabetes) (PED). [Source:Uniprot/SWISSPROT;Acc:Q15121]	H200014644	Hs.517216	3.97862	1.72081
Tumor differentially expressed 2-like (FKSG84 protein) (UNQ263/PRO300). [Source:Uniprot/SWISSPROT;Acc:Q96SA4]	H300014021	Hs.270655	3.97888	2.15868
Thyroid receptor interacting protein 6 (TRIP6) (OPA-interacting protein 1) (Zyxin related protein 1) (ZRP-1). [Source:Uniprot/SWISSPROT;Acc:Q15654]	H200012209	Hs.534360	3.98039	1.62532
Protein kinase C and casein kinase substrate in neurons protein 3 (SH3 domain-containing protein 6511) (Endophilin I). [Source:Uniprot/SWISSPROT;Acc:Q9UKS6]	H300016257	Hs.334639	3.98043	1.87873
-	H200005463	#N/A	3.98066	4.03787
-	H200005183	Hs.55781	3.98094	1.72576
kinase D-interacting substance of 220 kDa [Source:RefSeq_peptide;Acc:NP_065789]	H300012757	Hs.9873	3.981	1.98054
ubiquitin-activating enzyme E1-domain containing 1 isoform 2 [Source:RefSeq_peptide;Acc:NP_938143]	opHsV0400004726	Hs.170737	3.98309	3.45431
Transcription factor-like 5 protein (Cha transcription factor) (HPV-16 E2 binding protein 1) (E2BP-1). [Source:Uniprot/SWISSPROT;Acc:Q9UL49]	opHsV0400000046	Hs.126248	3.9831	2.14644
-	H300012859	#N/A	3.98386	4.20416
-	H200005610	Hs.468099	3.98487	1.79071
26S proteasome non-ATPase regulatory subunit 2 (26S proteasome regulatory subunit RPN1) (26S proteasome regulatory subunit S2) (26S proteasome subunit p97) (Tumor necrosis factor type 1 receptor associated protein 2) (55.11 protein). [Source:Uniprot/SWISS	opHsV04TC000024	#N/A	3.98489	3.24749
Ubiquitin conjugation factor E4 B (Ubiquitin-fusion degradation protein 2) (Homozygously deleted in neuroblastoma-1). [Source:Uniprot/SWISSPROT;Acc:O95155]	H300019268	Hs.632370	3.98494	1.47332
Myosin Ic (Myosin I beta) (MMI-beta) (MMIb). [Source:Uniprot/SWISSPROT;Acc:O00159]	H300009893	Hs.286226	3.98517	1.64246
mixed lineage kinase-related kinase MRK-beta [Source:RefSeq_peptide;Acc:NP_598407]	H300018109	Hs.444451	3.98985	1.89418
-	opHsV0400006200	#N/A	3.99058	1.83076
-	H200002535	#N/A	3.99125	1.79331
NEFA-interacting nuclear protein NIP30 (CDA10/CDA018). [Source:Uniprot/SWISSPROT;Acc:Q9GZU8]	H300017586	Hs.396740	3.99168	1.55351
Regulator of G-protein signaling 3 (RGS3) (RGP3). [Source:Uniprot/SWISSPROT;Acc:P49796]	H300021737	Hs.494875	3.99207	2.43936
Mammalian ependymin related protein-1 precursor (MERP-1) (UCC1 protein). [Source:Uniprot/SWISSPROT;Acc:Q9UM22]	H300009869	Hs.563491	3.99272	4.39804
Transcription initiation protein SPT3 homolog (SPT3-like protein). [Source:Uniprot/SWISSPROT;Acc:O75486]	H200010751	Hs.368325	3.99372	1.90976
Trafficking protein particle complex subunit 4 (Synbindin) (TRS23 homolog) (Hematopoietic stem/progenitor cell protein 172) (HSPC172) (PTD009) (CGI-104). [Source:Uniprot/SWISSPROT;Acc:Q9Y296]	H300012695	Hs.132760	3.99417	1.93682
8D6 antigen [Source:RefSeq_peptide;Acc:NP_057663]	opHsV0400001286	Hs.558499	3.99442	1.83857
-	opHsV0400002472	Hs.534012	3.99444	1.80332
Centrosomal protein of 41 kDa (Cep41 protein) (Testis-specific gene A14 protein). [Source:Uniprot/SWISSPROT;Acc:Q9BYV8]	H200003726	Hs.368315	3.99482	5.18812
Trifunctional purine biosynthetic protein adenosine-3 [Includes: Phosphoribosylamine--glycine ligase (EC 6.3.4.13) (GARS) (Glycinamide ribonucleotide synthetase) (Phosphoribosylglycinamide synthetase); Phosphoribosylformylglycinamidine cyclo-ligase (EC 6.	H200006921	#N/A	3.99731	2.29196
Hypothetical protein	opHsV0400011099	Hs.527535	3.99876	1.51802
-	H200003577	Hs.482976	3.99957	2.96651
ETAA16 protein [Source:RefSeq_peptide;Acc:NP_061875]	H200006966	Hs.353022	4.00073	3.14065
Calcium-dependent phospholipase A2 precursor (EC 3.1.1.4) (Phosphatidylcholine 2-acylhydrolase) (PLA2-10) (Group V phospholipase A2). [Source:Uniprot/SWISSPROT;Acc:P39877]	H200000078	Hs.319438	4.00084	1.74756
cytochrome b5 reductase b5R.2 isoform 1 [Source:RefSeq_peptide;Acc:NP_057313]	H300021058	Hs.414362	4.00128	2.42556
AD-003 protein [Source:RefSeq_peptide;Acc:NP_054783]	opHsV0400003438	Hs.522433	4.0052	2.31108
-	opHsV0400010259	#N/A	4.00742	2.68663
Proto-oncogene C-crk (P38) (Adapter molecule crk). [Source:Uniprot/SWISSPROT;Acc:P46108]	H200019912	Hs.638121	4.0079	1.45898
CYR61 protein precursor (Cysteine-rich, angiogenic inducer, 61) (Insulin-like growth factor-binding protein 10) (GIG1 protein). [Source:Uniprot/SWISSPROT;Acc:O00622]	H300020208	Hs.8867	4.00887	3.77323
Cyclin G1 (Cyclin G). [Source:Uniprot/SWISSPROT;Acc:P51959]	opHsV0400000112	Hs.79101	4.00955	6.42834
Similar to Pancreatitis-induced protein 49	opHsV0400013055	Hs.495480	4.0108	2.60727
-	opHsV0400004393	Hs.568209	4.01304	1.72747
PREDICTED: similar to 60S ribosomal protein L23a [Source:RefSeq_peptide;Acc:XP_497645]	H300009661	#N/A	4.01376	1.9972
-	H300006398	Hs.356545	4.01458	2.32318
-	H300013102	Hs.404289	4.01468	1.53359
Protein disulfide-isomerase A5 precursor (EC 5.3.4.1) (Protein disulfide isomerase-related protein). [Source:Uniprot/SWISSPROT;Acc:Q14554]	H200006338	Hs.477352	4.01534	2.6273
nudix -type motif 12 [Source:RefSeq_peptide;Acc:NP_113626]	H300004133	Hs.434289	4.01782	2.35409
NAD-dependent deacetylase sirtuin 5 (EC 3.5.1.-) (SIR2-like protein 5). [Source:Uniprot/SWISSPROT;Acc:Q9NXA8]	H300019644	Hs.567431	4.02041	1.83888
fatty acid desaturase 3 [Source:RefSeq_peptide;Acc:NP_068373]	H200013052	Hs.503546	4.02042	2.19868
Non-protein coding transcript	opHsV0400010413	Hs.479989	4.02256	2.18769
-	opHsV0400009988	#N/A	4.02288	1.8098
-	H300009835	#N/A	4.02472	1.86044
Tropomyosin alpha 4 chain (Tropomyosin 4) (TM30p1). [Source:Uniprot/SWISSPROT;Acc:P67936]	H300013721	Hs.631618	4.02515	2.4757
Seprase (EC 3.4.21.-) (Fibroblast activation protein alpha) (Integral membrane serine protease) (170-kDa melanoma membrane-bound gelatinase). [Source:Uniprot/SWISSPROT;Acc:Q12884]	H300010619	Hs.654370	4.02538	3.00626
TATA box binding protein-like protein 1 (TBP-like protein 1) (TATA box binding protein-related factor 2) (TBP-related factor 2) (STUD protein) (21-kDa TBP-like protein). [Source:Uniprot/SWISSPROT;Acc:P62380]	H200002340	Hs.486507	4.0303	2.03343
-	H200004166	#N/A	4.03115	3.48855
45 kDa protein [Source:IPI;Acc:IPI00178056]	opHsV0400001087	Hs.156171	4.0319	1.88424
Gamma-glutamyl hydrolase precursor (EC 3.4.19.9) (Gamma-Glu-X carboxypeptidase) (Conjugase) (GH). [Source:Uniprot/SWISSPROT;Acc:Q92820]	H200006537	Hs.78619	4.03242	3.60552
Protein FAM53B. [Source:Uniprot/SWISSPROT;Acc:Q14153]	opHsV0400000462	Hs.468488	4.03278	2.1172
Ras-related protein Rab-40B (SOCS box containing protein RAR) (Rar protein). [Source:Uniprot/SWISSPROT;Acc:Q12829]	H200018126	Hs.484068	4.03305	2.05488
Hypothetical protein	opHsV0400010814	Hs.469018	4.03475	1.95514
dynein 2 light intermediate chain isoform 1 [Source:RefSeq_peptide;Acc:NP_057092]	opHsV0400000277	Hs.371597	4.03506	1.99996
-	H300002521	Hs.499833	4.03584	2.16639
lipid phosphate phosphatase-related protein type 2 [Source:RefSeq_peptide;Acc:NP_073574]	H200001317	Hs.6846	4.03597	2.20208
Tropomyosin 1 alpha chain (Alpha-tropomyosin). [Source:Uniprot/SWISSPROT;Acc:P09493]	opHsV0400001096	Hs.133892	4.03785	3.24953
-	H300009218	Hs.632419	4.03863	2.56263
Myotubularin-related protein 2 (EC 3.1.3.-). [Source:Uniprot/SWISSPROT;Acc:Q13614]	H300019804	Hs.181326	4.03903	2.4796
Phosphatidylethanolamine N-methyltransferase (EC 2.1.1.17) (PEAMT) (PEMT) (PEMT2). [Source:Uniprot/SWISSPROT;Acc:Q9UBM1]	H300013530	Hs.287717	4.03934	2.01835
Dual specificity mitogen-activated protein kinase kinase 2 (EC 2.7.1.-) (MAP kinase kinase 2) (MAPKK 2) (ERK activator kinase 2) (MAPK/ERK kinase 2) (MEK2). [Source:Uniprot/SWISSPROT;Acc:P36507]	opHsV0400007015	Hs.592273	4.03941	2.28109
Zinc finger protein 397 (Zinc finger and SCAN domain containing protein 15). [Source:Uniprot/SWISSPROT;Acc:Q8NF99]	H300019558	Hs.591061	4.03984	1.81467
Ubiquitin-conjugating enzyme E2 G1 (EC 6.3.2.19) (Ubiquitin-protein ligase G1) (Ubiquitin carrier protein G1) (E217K) (UBC7). [Source:Uniprot/SWISSPROT;Acc:P62253]	opHsV0400006777	Hs.462035	4.04016	1.86885
Hepatocyte growth factor precursor (Scatter factor) (SF) (Hepatopoeitin A). [Source:Uniprot/SWISSPROT;Acc:P14210]	H300018759	Hs.396530	4.04278	3.85211
Enhancer of rudimentary homolog. [Source:Uniprot/SWISSPROT;Acc:P84090]	H200012146	Hs.509791	4.04502	2.3552
Nucleoplasmin 3. [Source:Uniprot/SWISSPROT;Acc:O75607]	H300010289	Hs.90691	4.04755	1.86434
-	H300022593	Hs.6449	4.04785	1.95853
-	H300021427	Hs.515130	4.04887	1.7354
Farnesyl pyrophosphate synthetase (FPP synthetase) (FPS) (Farnesyl diphosphate synthetase) [Includes: Dimethylallyltranstransferase (EC 2.5.1.1); Geranyltranstransferase (EC 2.5.1.10)]. [Source:Uniprot/SWISSPROT;Acc:P14324]	H200006391	Hs.335918	4.04959	1.74037
Methyltransferase-like protein 2 (EC 2.1.1.-) (HSPC266). [Source:Uniprot/SWISSPROT;Acc:Q96IZ6]	opHsV0400002623	Hs.381204	4.05183	2.09436
UPF0198 protein CGI-141 (HDCMA39P) (UNQ432/PRO793). [Source:Uniprot/SWISSPROT;Acc:Q9Y3E0]	H200005480	Hs.62275	4.0546	1.68015
cytokine induced apoptosis inhibitor 1 [Source:RefSeq_peptide;Acc:NP_064709]	H200000950	Hs.4900	4.05504	1.68049
-	H300022872	Hs.200100	4.05637	1.93621
-	H300000930	#N/A	4.05883	1.71443
DNA polymerase-transactivated protein 6 [Source:RefSeq_peptide;Acc:NP_056350]	H300021173	Hs.120323	4.06124	1.79038
Krueppel-like factor 12 (Transcriptional repressor AP-2rep) (HSPC122). [Source:Uniprot/SWISSPROT;Acc:Q9Y4X4]	H200003291	Hs.373857	4.06127	1.8283
Endonuclease G like 1 (EC 3.1.30.-) (Endo G like). [Source:Uniprot/SWISSPROT;Acc:Q9Y2C4]	H200016563	Hs.517897	4.06372	1.72497
RING finger protein 25 (EC 6.3.2.-). [Source:Uniprot/SWISSPROT;Acc:Q96BH1]	H200010778	Hs.471403	4.06373	1.80922
PREDICTED: similar to 60S ribosomal protein L7 [Source:RefSeq_peptide;Acc:XP_018432]	H300004383	#N/A	4.06431	1.62478
-	H200001359	Hs.438336	4.06445	1.98486
protein similar to E.coli yhdg and R. capsulatus nifR3 [Source:RefSeq_peptide;Acc:NP_853559]	H200010820	Hs.97627	4.06469	1.86521
Hypothetical protein	opHsV0400011302	Hs.369368	4.06895	4.27562
30 kDa protein [Source:IPI;Acc:IPI00478995]	H300008385	#N/A	4.06903	2.18817
Non-protein coding transcript	opHsV0400012690	#N/A	4.06957	3.41504
Alanyl-tRNA synthetase (EC 6.1.1.7) (Alanine--tRNA ligase) (AlaRS). [Source:Uniprot/SWISSPROT;Acc:P49588]	H300001138	Hs.315137	4.0705	2.32549
DNAJ domain-containing [Source:RefSeq_peptide;Acc:NP_037370]	H200017527	Hs.438830	4.0734	1.98245
Histone acetyltransferase type B subunit 2 (Retinoblastoma binding protein P46) (Retinoblastoma-binding protein 7) (RBBP-7). [Source:Uniprot/SWISSPROT;Acc:Q16576]	H200004079	Hs.495755	4.07474	2.75695
Protein-S-isoprenylcysteine O-methyltransferase (EC 2.1.1.100) (Isoprenylcysteine carboxylmethyltransferase) (Prenylcysteine carboxyl methyltransferase) (pcCMT) (Prenylated protein carboxyl methyltransferase) (PPMT). [Source:Uniprot/SWISSPROT;Acc:O60725]	H200008652	Hs.515688	4.07647	1.94494
-	H300019159	Hs.250905	4.07693	1.95912
40S ribosomal protein S20. [Source:Uniprot/SWISSPROT;Acc:P60866]	H300007401	Hs.8102	4.07952	1.75772
Ubiquitin carboxyl-terminal hydrolase isozyme L3 (EC 3.4.19.12) (UCH- L3) (Ubiquitin thiolesterase L3). [Source:Uniprot/SWISSPROT;Acc:P15374]	H200006468	Hs.162241	4.07987	2.06096
Mitochondrial processing peptidase beta subunit, mitochondrial precursor (EC 3.4.24.64) (Beta-MPP) (P-52). [Source:Uniprot/SWISSPROT;Acc:O75439]	H300012154	Hs.184211	4.08126	2.08235
Non-protein coding transcript	opHsV0400010579	Hs.31474	4.08213	2.71981
-	H200002237	#N/A	4.08245	2.44792
PDZ domain containing 6 [Source:RefSeq_peptide;Acc:NP_056508]	H200003729	Hs.391481	4.08387	2.66619
Adenylate cyclase, type VI (EC 4.6.1.1) (ATP pyrophosphate-lyase 6) (Ca(2+)-inhibitable adenylyl cyclase). [Source:Uniprot/SWISSPROT;Acc:O43306]	H200002119	Hs.525401	4.08414	2.13124
Stomatin-like protein 2 (SLP-2) (EPB72-like 2) (HSPC108). [Source:Uniprot/SWISSPROT;Acc:Q9UJZ1]	H200000787	Hs.3439	4.08434	2.49834
KIAA1586 [Source:RefSeq_peptide;Acc:NP_065982]	H200008455	Hs.485628	4.08491	2.26552
MYG1 protein. [Source:Uniprot/SWISSPROT;Acc:Q9HB07]	H200002504	Hs.655988	4.08545	1.61389
Hypothetical protein	opHsV0400012575	Hs.23554	4.08587	2.40494
chromosome X open reading frame 43 [Source:RefSeq_peptide;Acc:NP_653258]	H200020889	Hs.559546	4.08588	1.91082
Fasciculation and elongation protein zeta 2 (Zygin II). [Source:Uniprot/SWISSPROT;Acc:Q9UHY8]	H200011240	Hs.258563	4.08631	2.0715
leucine zipper transcription factor-like 1 [Source:RefSeq_peptide;Acc:NP_065080]	H300020898	Hs.30824	4.08772	2.44922
21 kDa protein [Source:IPI;Acc:IPI00398234]	H300002980	#N/A	4.0889	1.76359
-	H200003691	Hs.568242	4.09271	4.09365
Similar to P190-B	opHsV0400010766	Hs.592313	4.09416	2.27795
Actin-binding LIM protein 3 (Actin-binding LIM protein family member 3) (abLIM3) (HMFN1661). [Source:Uniprot/SWISSPROT;Acc:O94929]	H300021423	Hs.49688	4.09562	2.53472
DNA-directed RNA polymerase II 140 kDa polypeptide (EC 2.7.7.6) (RNA polymerase II subunit 2) (RPB2). [Source:Uniprot/SWISSPROT;Acc:P30876]	H300018103	Hs.602757	4.09845	1.86437
Transcriptional adapter 2-like (ADA2-like protein) (KL04P). [Source:Uniprot/SWISSPROT;Acc:O75478]	opHsV0400006554	Hs.500066	4.09886	2.80895
-	H300013672	Hs.325081	4.09953	2.09832
Calcium/calmodulin-dependent protein kinase type II delta chain (EC 2.7.1.123) (CaM-kinase II delta chain) (CaM kinase II delta subunit) (CaMK-II delta subunit). [Source:Uniprot/SWISSPROT;Acc:Q13557]	H300020306	Hs.144114	4.10004	2.73243
-	H300000517	#N/A	4.10005	1.58126
Ymer protein short isoform [Source:RefSeq_peptide;Acc:NP_777568]	H300006603	Hs.478682	4.10113	1.93344
zinc finger protein 585A [Source:RefSeq_peptide;Acc:NP_954577]	H300022336	Hs.390568	4.10135	1.99868
arginyl-tRNA synthetase-like [Source:RefSeq_peptide;Acc:NP_064716]	H300014593	Hs.485910	4.10203	2.86842
Hypothetical protein	opHsV0400010471	Hs.633187	4.10647	3.5535
Pre-mRNA splicing factor PRP17 (hPRP17) (Cell division cycle 40 homolog) (EH-binding protein 3) (Ehb3). [Source:Uniprot/SWISSPROT;Acc:O60508]	H300012898	Hs.428147	4.10792	2.57682
KIAA1704 [Source:RefSeq_peptide;Acc:NP_061029]	H300019332	#N/A	4.10846	2.1816
-	H200004584	Hs.444668	4.10854	2.34884
-	H200008769	Hs.515317	4.10956	2.78854
(Dopamine responsive protein DRG-1) (My012 protein) (HSPC228). [Source:Uniprot/SWISSPROT;Acc:Q9NP79]	H200016594	Hs.431367	4.11103	1.64467
Elongation factor 1-beta (EF-1-beta). [Source:Uniprot/SWISSPROT;Acc:P24534]	H300016150	Hs.421608	4.11204	2.69185
MBD2-interacting zinc finger protein (Methyl-CpG-binding protein 2- interacting zinc finger protein). [Source:Uniprot/SWISSPROT;Acc:Q9BQA5]	H200001555	Hs.504091	4.1122	1.48437
Aprataxin (Forkhead-associated domain histidine-triad like protein) (FHA-HIT). [Source:Uniprot/SWISSPROT;Acc:Q7Z2E3]	H300019475	Hs.20158	4.1129	1.82718
Zinc finger protein 106 homolog (Zfp-106) (Zinc finger protein 474). [Source:Uniprot/SWISSPROT;Acc:Q9H2Y7]	H300019850	Hs.511143	4.11381	3.06645
Malonyl CoA-acyl carrier protein transacylase, mitochondrial precursor (EC 2.3.1.39) (MCT) (Mitochondrial malonyltransferase). [Source:Uniprot/SWISSPROT;Acc:Q8IVS2]	H200001437	Hs.349111	4.11419	2.01667
Disks large-associated protein 1 (DAP-1) (Guanylate kinase-associated protein) (hGKAP) (SAP90/PSD-95-associated protein 1) (SAPAP1) (PSD- 95/SAP90 binding protein 1). [Source:Uniprot/SWISSPROT;Acc:O14490]	H200006206	Hs.627200	4.11663	1.71283
MYC induced nuclear antigen isoform 3 [Source:RefSeq_peptide;Acc:NP_694822]	H200003264	Hs.607776	4.1169	2.34276
AU RNA-binding protein/enoyl-Coenzyme A hydratase precursor [Source:RefSeq_peptide;Acc:NP_001689]	H300011410	Hs.175905	4.11755	2.10471
Calpain 2, large [catalytic] subunit precursor (EC 3.4.22.53) (Calcium-activated neutral proteinase) (CANP) (M-type) (M-calpain) (Millimolar-calpain) (Calpain large polypeptide L2). [Source:Uniprot/SWISSPROT;Acc:P17655]	opHsV0400006063	Hs.350899	4.1222	2.03468
Polyadenylate-binding protein 5 (Poly(A)-binding protein 5) (PABP 5). [Source:Uniprot/SWISSPROT;Acc:Q96DU9]	H200014461	Hs.246590	4.12247	1.56596
ATP-dependent helicase DDX1 (DEAD-box protein 1) (DEAD-box protein- retinoblastoma) (DBP-RB). [Source:Uniprot/SWISSPROT;Acc:Q92499]	H200006529	Hs.440599	4.12386	1.85698
COUP transcription factor 2 (COUP-TF2) (COUP-TF II) (Apolipoprotein AI regulatory protein-1) (ARP-1). [Source:Uniprot/SWISSPROT;Acc:P24468]	opHsV0400002513	Hs.347991	4.12459	2.98816
-	H300016514	#N/A	4.12844	1.8309
-	H300005746	Hs.525391	4.13047	1.63583
-	opHsV0400004674	#N/A	4.1321	3.42868
Zinc finger protein 304. [Source:Uniprot/SWISSPROT;Acc:Q9HCX3]	H200008910	Hs.287374	4.1324	1.44084
PREDICTED: similar to 40S ribosomal protein S6 (Phosphoprotein NP33) [Source:RefSeq_peptide;Acc:XP_497064]	H300001727	#N/A	4.13245	1.87709
Ornithine decarboxylase-like protein (EC 4.1.1.17) (ODC-paralogue) (ODC-p). [Source:Uniprot/SWISSPROT;Acc:Q96A70]	H300021534	Hs.101807	4.13554	3.28448
fibronectin type III domain containing 4 [Source:RefSeq_peptide;Acc:NP_073734]	H200003796	Hs.27836	4.13563	2.95203
Vesicle-associated membrane protein 4 (VAMP-4). [Source:Uniprot/SWISSPROT;Acc:O75379]	opHsV0400006124	Hs.6651	4.13605	2.20202
Hypothetical protein	opHsV0400011147	Hs.103110	4.13719	1.9911
Zinc finger protein 434. [Source:Uniprot/SWISSPROT;Acc:Q9NX65]	H300015660	Hs.592078	4.13802	1.90326
Zinc finger MYND domain containing protein 19 (Melanin-concentrating hormone receptor 1 interacting zinc-finger protein) (MCH-R1 interacting zinc-finger protein). [Source:Uniprot/SWISSPROT;Acc:Q96E35]	H200012732	Hs.128096	4.13852	2.1289
PHD finger protein 15. [Source:Uniprot/SWISSPROT;Acc:Q9NQC1]	H300010984	Hs.483419	4.13929	2.18595
-	H300003223	Hs.475472	4.13938	2.15943
65 kDa Yes-associated protein (YAP65). [Source:Uniprot/SWISSPROT;Acc:P46937]	H200001710	Hs.503692	4.13973	2.22438
CDA14 [Source:RefSeq_peptide;Acc:NP_057654]	H300017453	Hs.339453	4.14151	2.04276
sperm protein SSP411 [Source:RefSeq_peptide;Acc:NP_073738]	H200011226	Hs.103147	4.14179	1.74109
E3 ubiquitin-protein ligase Nedd-4 (EC 6.3.2.-). [Source:Uniprot/SWISSPROT;Acc:P46934]	H200000406	Hs.1565	4.1422	3.61263
Hypothetical protein	opHsV0400012148	Hs.609291	4.14317	2.46527
disulfide isomerase [Source:RefSeq_peptide;Acc:NP_078991]	H300018886	Hs.594478	4.14345	1.81403
immediate early response 3 interacting protein 1 [Source:RefSeq_peptide;Acc:NP_057181]	H200017654	Hs.591060	4.1449	1.65802
Group XIIA secretory phospholipase A2 precursor (EC 3.1.1.4) (Phosphatidylcholine 2-acylhydrolase GXII) (GXII sPLA2) (FKSG38 protein) (UNQ2519/PRO6012). [Source:Uniprot/SWISSPROT;Acc:Q9BZM1]	opHsV0400000159	Hs.389452	4.14736	1.77891
BRCA2 and CDKN1A-interacting protein isoform BCCIPalpha [Source:RefSeq_peptide;Acc:NP_057651]	H300013566	Hs.370292	4.14738	1.88534
19 kDa protein [Source:IPI;Acc:IPI00163974]	H300005505	#N/A	4.14772	1.89957
Non-protein coding transcript	opHsV0400010717	Hs.27621	4.14834	3.35521
PREDICTED: similar to WT1-interacting protein [Source:RefSeq_peptide;Acc:XP_059037]	H300006889	#N/A	4.1488	3.93923
Hypothetical protein	opHsV0400010509	Hs.526415	4.14887	2.06373
Eukaryotic translation initiation factor 2 subunit 2 (Eukaryotic translation initiation factor 2 beta subunit) (eIF-2-beta). [Source:Uniprot/SWISSPROT;Acc:P20042]	H300005798	Hs.429180	4.15029	1.89554
17 kDa protein [Source:IPI;Acc:IPI00374706]	opHsV0400002607	#N/A	4.15054	2.00582
Non-protein coding transcript	opHsV0400012165	Hs.271876	4.15086	2.78999
TatD DNase domain containing 1 [Source:RefSeq_peptide;Acc:NP_114415]	H300020380	Hs.170568	4.15224	2.21259
dynein 2 light intermediate chain isoform 1 [Source:RefSeq_peptide;Acc:NP_057092]	opHsV0400002077	Hs.371597	4.15781	2.38061
-	H300012293	#N/A	4.15817	2.19312
Non-protein coding transcript	opHsV0400010855	Hs.44439	4.15832	2.03201
Transcription termination factor, mitochondrial precursor (mTERF). [Source:Uniprot/SWISSPROT;Acc:Q99551]	opHsV0400006232	Hs.532216	4.15844	2.2294
DNA-directed RNA polymerase II 33 kDa polypeptide (EC 2.7.7.6) (RPB3) (RNA polymerase II subunit 3) (RPB33) (RPB31). [Source:Uniprot/SWISSPROT;Acc:P19387]	H300018700	Hs.79402	4.15965	2.09516
Cofactor required for Sp1 transcriptional activation subunit 9 (Transcriptional coactivator CRSP33) (RNA polymerase transcriptional regulation mediator subunit 7 homolog) (hMED7) (Activator-recruited cofactor 34 kDa component) (ARC34). [Source:Uniprot/SWI	H200017538	Hs.279902	4.1612	2.12544
-	H200016242	#N/A	4.16165	4.88166
-	H300004846	#N/A	4.163	1.9878
tetratricopeptide repeat domain 21A [Source:RefSeq_peptide;Acc:NP_665698]	H300021160	Hs.443935	4.16341	1.61396
-	H300011045	#N/A	4.16375	4.25386
mitochondrial ribosomal protein L4 isoform b [Source:RefSeq_peptide;Acc:NP_666500]	H300018072	Hs.279652	4.16667	1.81041
-	H200002104	#N/A	4.16694	2.06863
F-box only protein 9 (NY-REN-57 antigen) (Cross-immune reaction antigen 1). [Source:Uniprot/SWISSPROT;Acc:Q9UK97]	H300019072	Hs.216653	4.16747	2.08376
SEC14-like protein 2 (Alpha-tocopherol associated protein) (TAP) (hTAP) (Supernatant protein factor) (SPF) (Squalene transfer protein). [Source:Uniprot/SWISSPROT;Acc:O76054]	H300018624	Hs.335614	4.16751	2.86836
Dihydroxyacetone phosphate acyltransferase (EC 2.3.1.42) (DHAP-AT) (DAP-AT) (Glycerone-phosphate O-acyltransferase) (Acyl- CoA:dihydroxyacetonephosphateacyltransferase). [Source:Uniprot/SWISSPROT;Acc:O15228]	H200002141	Hs.498028	4.16762	2.12168
Yip1 interacting factor homolog [Source:RefSeq_peptide;Acc:NP_065203]	H200001106	Hs.446445	4.16853	1.86362
ras homolog gene family, member T1 [Source:RefSeq_peptide;Acc:NP_060777]	H300011102	Hs.462742	4.16924	2.04447
Conserved oligomeric Golgi complex component 8. [Source:Uniprot/SWISSPROT;Acc:Q96MW5]	H300017837	Hs.130849	4.16927	1.93241
Cortistatin precursor [Contains: Cortistatin-29; Cortistatin-17]. [Source:Uniprot/SWISSPROT;Acc:O00230]	H300014357	Hs.412311	4.17062	2.73353
neuron navigator 3 [Source:RefSeq_peptide;Acc:NP_055718]	opHsV0400006276	Hs.655301	4.17147	4.5716
limitrin [Source:RefSeq_peptide;Acc:NP_115724]	H200005362	Hs.558570	4.17198	3.00544
TRIO and F-actin binding protein (Protein Tara) (Trio-associated repeat on actin) (HRIHFB2122). [Source:Uniprot/SWISSPROT;Acc:Q9H2D6]	opHsV0400002142	Hs.533030	4.17248	3.52066
Hamartin (Tuberous sclerosis 1 protein). [Source:Uniprot/SWISSPROT;Acc:Q92574]	H200006691	Hs.370854	4.17344	1.71815
isoform 2 [Source:RefSeq_peptide;Acc:NP_055770]	H200002827	Hs.494705	4.17597	1.90679
Histone deacetylase 11 (HD11). [Source:Uniprot/SWISSPROT;Acc:Q96DB2]	H200005930	#N/A	4.17856	1.6628
-	H300012499	Hs.38512	4.17857	1.88787
-	H200006863	#N/A	4.17874	1.70464
SET domain and mariner transposase fusion gene [Source:RefSeq_peptide;Acc:NP_006506]	H300009208	Hs.475300	4.17941	2.82599
similar to RIKEN cDNA 2310008M10 [Source:RefSeq_peptide;Acc:NP_660346]	opHsV0400003106	Hs.487035	4.17982	2.47933
34 kDa protein [Source:IPI;Acc:IPI00396536]	H300020880	Hs.518073	4.1825	2.36016
-	opHsV0400010320	Hs.36915	4.18257	2.69837
Control antisense: antisense to oligo opHsV0400001334	opHsV0400001334_A	#N/A	4.18275	1.82447
Calponin-3 (Calponin, acidic isoform). [Source:Uniprot/SWISSPROT;Acc:Q15417]	H300015055	Hs.483454	4.18392	3.91061
Transmembrane protein 14C (HSPC194). [Source:Uniprot/SWISSPROT;Acc:Q9P0S9]	H200004000	Hs.519557	4.18471	1.77673
Smoothelin. [Source:Uniprot/SWISSPROT;Acc:P53814]	opHsV0400006230	Hs.149098	4.18618	3.05837
-	H200011530	#N/A	4.18654	2.93267
Homeobox protein Hox-A5 (Hox-1C). [Source:Uniprot/SWISSPROT;Acc:P20719]	H200004363	Hs.655218	4.18682	2.91428
anaphase promoting complex subunit 13 [Source:RefSeq_peptide;Acc:NP_056206]	H200011483	Hs.106909	4.18942	2.05146
Zinc finger protein 38 homolog (Zfp-38) (NY-REN-21 antigen) (Zinc finger and SCAN domain containing protein 21). [Source:Uniprot/SWISSPROT;Acc:Q9Y5A6]	opHsV0400000568	Hs.632294	4.1909	2.61906
Frizzled 4 precursor (Frizzled-4) (Fz-4) (hFz4) (FzE4). [Source:Uniprot/SWISSPROT;Acc:Q9ULV1]	H300006038	Hs.591968	4.19196	2.47668
methylenetetrahydrofolate dehydrogenase (NADP+ dependent) 1-like [Source:RefSeq_peptide;Acc:NP_056255]	H200004673	Hs.591343	4.19316	2.11986
single-strand selective monofunctional uracil DNA glycosylase [Source:RefSeq_peptide;Acc:NP_055126]	H300010979	Hs.632721	4.19349	1.95025
Translation initiation factor eIF-2B beta subunit (eIF-2B GDP-GTP exchange factor) (S20I15) (S20III15). [Source:Uniprot/SWISSPROT;Acc:P49770]	H200007890	Hs.409137	4.19751	2.21283
Lactoylglutathione lyase (EC 4.4.1.5) (Methylglyoxalase) (Aldoketomutase) (Glyoxalase I) (Glx I) (Ketone-aldehyde mutase) (S-D- lactoylglutathione methylglyoxal lyase). [Source:Uniprot/SWISSPROT;Acc:Q04760]	H200006030	Hs.268849	4.19776	1.88193
Bromodomain adjacent to zinc finger domain protein 1B (Williams-Beuren syndrome chromosome region 9 protein) (WBRS9) (Williams syndrome transcription factor) (hWALP2). [Source:Uniprot/SWISSPROT;Acc:Q9UIG0]	H200014652	Hs.520943	4.19912	1.43669
Centrin 3. [Source:Uniprot/SWISSPROT;Acc:O15182]	H200003926	Hs.591767	4.20139	2.55672
-	H300004490	Hs.21945	4.20142	3.0769
CREBBP/EP300 inhibitor 2 [Source:RefSeq_peptide;Acc:NP_694964]	H300005869	Hs.18949	4.20242	1.87994
putative NFkB activating protein 373 isoform 2 [Source:RefSeq_peptide;Acc:NP_001002292]	H200016249	Hs.647659	4.20365	2.40053
Mdm4, transformed 3T3 cell double minute 1, p53 binding protein [Source:RefSeq_peptide;Acc:NP_059136]	H300018847	Hs.655702	4.2049	1.80122
-	opHsV0400005947	Hs.173705	4.20605	2.07017
CTD small phosphatase-like protein (CTDSP-like) (Small C-terminal domain phosphatase 3) (Small CTD phosphatase 3) (SCP3) (Nuclear LIM interactor-interacting factor 1) (NLI-interacting factor 1) (NIF-like protein) (RBSP3) (YA22 protein) (HYA22). [Source:Un	H200013596	Hs.475963	4.20731	2.1453
-	H200001453	#N/A	4.20747	2.15339
Hypothetical protein	opHsV0400012973	Hs.538421	4.20752	1.95413
PREDICTED: similar to ribosomal protein L4; 60S ribosomal protein L4; homologue of Xenopus ribosomal protein L1 [Source:RefSeq_peptide;Acc:XP_034640]	opHsV0400001480	#N/A	4.20801	1.88133
homolog of yeast TIM14 isoform d [Source:RefSeq_peptide;Acc:NP_957713]	opHsV0400004182	#N/A	4.21002	1.85708
Centrin 2 (Caltractin isoform 1). [Source:Uniprot/SWISSPROT;Acc:P41208]	H200006977	Hs.82794	4.21311	1.69885
Septin 2 (NEDD5 protein homolog). [Source:Uniprot/SWISSPROT;Acc:Q15019]	H300008645	Hs.335057	4.21385	3.26599
Hypothetical protein	opHsV0400013086	Hs.439363	4.21485	1.91471
Stromelysin-1 precursor (EC 3.4.24.17) (Matrix metalloproteinase-3) (MMP-3) (Transin-1) (SL-1). [Source:Uniprot/SWISSPROT;Acc:P08254]	H200007019	Hs.375129	4.21511	21.8115
Reticulon protein 2 (Neuroendocrine-specific protein-like 1) (NSP-like protein 1) (NSPLI). [Source:Uniprot/SWISSPROT;Acc:O75298]	H200000835	Hs.47517	4.21597	2.057
-	H200001405	#N/A	4.21703	1.91452
-	opHsV0400008109	#N/A	4.2172	1.91781
-	H300020834	#N/A	4.21879	1.89611
Zinc finger protein 486. [Source:Uniprot/SWISSPROT;Acc:Q96H40]	H300009339	Hs.590991	4.21975	2.05878
uncharacterized hypothalamus protein HT013 [Source:RefSeq_peptide;Acc:NP_060944]	H200020388	Hs.187635	4.21992	3.0288
Tropomyosin 1 alpha chain (Alpha-tropomyosin). [Source:Uniprot/SWISSPROT;Acc:P09493]	H200006466	Hs.133892	4.22102	3.38427
Latent transforming growth factor-beta-binding protein 2 precursor (LTBP-2). [Source:Uniprot/SWISSPROT;Acc:Q14767]	H200011390	Hs.512776	4.22223	2.65019
family with sequence similarity 29, member A [Source:RefSeq_peptide;Acc:NP_060115]	H200005114	Hs.533468	4.22461	2.54211
Serine/threonine kinase PINK1, mitochondrial precursor (EC 2.7.1.37) (PTEN induced putative kinase protein 1) (BRPK). [Source:Uniprot/SWISSPROT;Acc:Q9BXM7]	H300008197	Hs.389171	4.22463	2.17147
NAD-dependent deacetylase sirtuin 3, mitochondrial precursor (EC 3.5.1.-) (SIR2-like protein 3) (hSIRT3). [Source:Uniprot/SWISSPROT;Acc:Q9NTG7]	opHsV0400001325	Hs.19306	4.22566	1.55245
DNA primase large subunit (EC 2.7.7.-) (DNA primase 58 kDa subunit) (p58). [Source:Uniprot/SWISSPROT;Acc:P49643]	opHsV0400000420	Hs.654580	4.22586	4.4458
-	H200019507	Hs.533738	4.22722	3.13036
DEAH (Asp-Glu-Ala-His) box polypeptide 40 [Source:RefSeq_peptide;Acc:NP_078888]	H200003921	Hs.29403	4.2286	2.18291
Sentrin-specific protease 3 (EC 3.4.22.-) (Sentrin/SUMO-specific protease SENP3) (SUMO-1 specific protease 3). [Source:Uniprot/SWISSPROT;Acc:Q9H4L4]	H200012165	Hs.513926	4.22956	1.92543
39S ribosomal protein L43, mitochondrial precursor (L43mt) (MRP-L43) (Mitochondrial ribosomal protein bMRP36a). [Source:Uniprot/SWISSPROT;Acc:Q8N983]	H300015717	Hs.421848	4.22964	1.61079
tRNA-splicing endonuclease subunit SEN15 (tRNA-intron endonuclease SEN15) (HsSen15). [Source:Uniprot/SWISSPROT;Acc:Q8WW01]	H200004142	Hs.548197	4.23036	2.37316
-	opHsV0400009980	#N/A	4.23073	3.01174
Similar to Nucleobindin 2 precursor (DNA-binding protein NEFA)	opHsV0400012398	Hs.128686	4.23164	2.97738
DNA-damage inducible protein 1 [Source:RefSeq_peptide;Acc:NP_001001711]	H300000307	Hs.591941	4.23217	1.55697
S-phase kinase-associated protein 1A (Cyclin A/CDK2-associated protein p19) (p19A) (p19skp1) (RNA polymerase II elongation factor-like protein) (Organ of Corti protein 2) (OCP-II protein) (OCP-2) (Transcription elongation factor B) (SIII). [Source:Uniprot	H300002055	#N/A	4.23351	1.52784
-	H300020655	Hs.17250	4.23391	1.92408
-	H300015005	#N/A	4.23438	2.58699
Non-protein coding transcript	opHsV0400012265	Hs.512743	4.23544	2.12234
Vesicle trafficking protein SEC22b (SEC22 vesicle trafficking protein- like 1). [Source:Uniprot/SWISSPROT;Acc:O75396]	opHsV0400006166	Hs.632438	4.23738	3.09153
PC4 and SFRS1 interacting protein 1 [Source:RefSeq_peptide;Acc:NP_066967]	H200006887	Hs.493516	4.23749	3.01044
16 kDa protein [Source:IPI;Acc:IPI00413824]	opHsV0400003145	Hs.397040	4.23756	2.40651
tRNA selenocysteine associated protein [Source:RefSeq_peptide;Acc:NP_060316]	H300015617	Hs.533626	4.23947	1.8678
-	H300014765	Hs.495138	4.24241	1.7448
SET binding factor 2 [Source:RefSeq_peptide;Acc:NP_112224]	H200009447	Hs.577252	4.24437	2.54776
45 kDa protein [Source:IPI;Acc:IPI00412827]	opHsV0400004047	#N/A	4.24488	2.00965
Peroxiredoxin 2 (EC 1.11.1.-) (Thioredoxin peroxidase 1) (Thioredoxin- dependent peroxide reductase 1) (Thiol-specific antioxidant protein) (TSA) (PRP) (Natural killer cell enhancing factor B) (NKEF-B). [Source:Uniprot/SWISSPROT;Acc:P32119]	opHsV0400000718	Hs.432121	4.24762	2.23754
Mid-1-related chloride channel 1 [Source:RefSeq_peptide;Acc:NP_055942]	H300019882	Hs.554803	4.24859	1.87289
-	H200001528	Hs.532835	4.24985	1.87947
-	H200010293	Hs.448041	4.2505	2.74637
General transcription factor 3C polypeptide 3 (Transcription factor IIIC-gamma subunit) (TF3C-gamma) (TFIIIC 102 kDa subunit) (TFIIIC102). [Source:Uniprot/SWISSPROT;Acc:Q9Y5Q9]	H200010458	Hs.470996	4.25185	2.05545
Sushi repeat-containing protein SRPX precursor. [Source:Uniprot/SWISSPROT;Acc:P78539]	H200002453	Hs.15154	4.2523	3.63839
similar to bovine IgA regulatory protein [Source:RefSeq_peptide;Acc:NP_001007190]	H200009585	Hs.696360	4.25268	3.85529
Non-protein coding transcript	opHsV0400010841	Hs.386476	4.25319	2.18211
phosphoinositide-3-kinase, regulatory subunit 4, p150 [Source:RefSeq_peptide;Acc:NP_055417]	H200006999	Hs.149032	4.25459	1.71999
Zinc finger protein 294. [Source:Uniprot/SWISSPROT;Acc:O94822]	H300022270	Hs.288773	4.25643	2.4475
Testican-1 precursor (SPOCK protein). [Source:Uniprot/SWISSPROT;Acc:Q08629]	opHsV0400006155	Hs.596136	4.2592	3.64837
Microsomal signal peptidase 12 kDa subunit (EC 3.4.-.-) (SPase 12 kDa subunit) (SPC12) (HSPC033). [Source:Uniprot/SWISSPROT;Acc:Q9Y6A9]	H200001973	Hs.11125	4.25975	1.79812
Glycophorin E precursor. [Source:Uniprot/SWISSPROT;Acc:P15421]	H200010572	Hs.709199	4.26028	2.1481
brain synembryn [Source:RefSeq_peptide;Acc:NP_060627]	H200010968	Hs.131306	4.26093	1.52915
-	H200002519	Hs.15929	4.26129	2.28378
synaptic vesicle glycoprotein 2 [Source:RefSeq_peptide;Acc:NP_055664]	H200001550	Hs.516153	4.26136	1.72961
Deformed epidermal autoregulatory factor 1 homolog (Nuclear DEAF-1 related transcriptional regulator) (NUDR) (Suppressin) (Zinc finger MYND domain containing protein 5). [Source:Uniprot/SWISSPROT;Acc:O75398]	H200001256	Hs.243994	4.26311	1.67359
Integrin beta-1 binding protein 1 (Integrin cytoplasmic domain- associated protein 1) (ICAP-1). [Source:Uniprot/SWISSPROT;Acc:O14713]	H300018981	Hs.467662	4.26485	2.31409
Hypothetical protein	opHsV0400011479	Hs.696258	4.26535	2.13518
Serine/threonine protein phosphatase 2A, 72/130 kDa regulatory subunit B (PP2A, subunit B, B''-PR72/PR130) (PP2A, subunit B, B72/B130 isoforms) (PP2A, subunit B, PR72/PR130 isoforms) (PP2A, subunit B, R3 isoform). [Source:Uniprot/SWISSPROT;Acc:Q06190]	opHsV0400000349	Hs.518155	4.26608	2.25291
Putative protein C21orf56. [Source:Uniprot/SWISSPROT;Acc:Q9H0A9]	H200019642	Hs.381214	4.26673	2.17524
Non-protein coding transcript	opHsV0400012782	Hs.535319	4.26825	2.2872
Serine/threonine-protein kinase Chk2 (EC 2.7.1.37) (Cds1). [Source:Uniprot/SWISSPROT;Acc:O96017]	opHsV0400001599	Hs.505297	4.26871	2.94731
Progestin and adipoQ receptor family member III. [Source:Uniprot/SWISSPROT;Acc:Q6TCH7]	H200003696	Hs.657312	4.26966	3.23638
Intracisternal A particle-promoted polypeptide (Fragment). [Source:Uniprot/SPTREMBL;Acc:Q5SWH8]	opHsV0400004378	Hs.436502	4.26987	2.40002
MSTP123. [Source:Uniprot/SPTREMBL;Acc:Q7Z2S2]	opHsV0400003584	Hs.264887	4.27445	2.45601
Fragile X mental retardation syndrome related protein 1. [Source:Uniprot/SWISSPROT;Acc:P51114]	H300011475	Hs.478407	4.27579	2.38473
-	H300020968	#N/A	4.27689	2.3071
6.8 kDa mitochondrial proteolipid (PRO1574). [Source:Uniprot/SWISSPROT;Acc:P56378]	H200011624	Hs.109052	4.27693	2.06259
30 kDa protein [Source:IPI;Acc:IPI00479315]	H300005311	#N/A	4.27698	1.98329
Probable glutamyl-tRNA(Gln) amidotransferase subunit B, mitochondrial precursor (EC 6.3.5.-) (Glu-ADT subunit B) (Cytochrome oxidase assembly factor PET112 homolog) (HSPC199). [Source:Uniprot/SWISSPROT;Acc:O75879]	H300019869	Hs.119316	4.27943	2.37687
Death-associated protein 1 (DAP-1). [Source:Uniprot/SWISSPROT;Acc:P51397]	H300021768	Hs.75189	4.28055	3.16862
-	H200020414	#N/A	4.28057	1.823
Band 4.1-like protein 5. [Source:Uniprot/SWISSPROT;Acc:Q9HCM4]	H200001291	Hs.654802	4.28079	2.51127
-	H300015948	Hs.20529	4.28114	3.96429
RING finger protein 24. [Source:Uniprot/SWISSPROT;Acc:Q9Y225]	H200004008	Hs.589884	4.2818	2.3096
MYLE protein (Dexamethasone-induced protein). [Source:Uniprot/SWISSPROT;Acc:O95424]	H200002043	Hs.592051	4.28287	1.84862
39S ribosomal protein L19, mitochondrial precursor (L19mt) (MRP-L19) (MRP-L15). [Source:Uniprot/SWISSPROT;Acc:P49406]	H200006137	Hs.44024	4.28667	2.79015
-	H200014011	Hs.368866	4.2879	1.9036
transcription factor B2, mitochondrial [Source:RefSeq_peptide;Acc:NP_071761]	H200001430	Hs.7395	4.28878	2.02051
-	H200000789	0	4.28881	3.37373
Polymerase I and transcript release factor (PTRF protein) (FKSG13 protein). [Source:Uniprot/SWISSPROT;Acc:Q6NZI2]	H200003952	Hs.437191	4.29135	2.68272
Transcription elongation factor A protein 1 (Transcription elongation factor S-II protein 1) (Transcription elongation factor TFIIS.o). [Source:Uniprot/SWISSPROT;Acc:P23193]	H200006567	Hs.491745	4.29348	2.46425
Cadherin-11 precursor (Osteoblast-cadherin) (OB-cadherin) (OSF-4). [Source:Uniprot/SWISSPROT;Acc:P55287]	H200006236	Hs.116471	4.29394	5.29587
CDC42 effector protein 1 (Serum protein MSE55). [Source:Uniprot/SWISSPROT;Acc:Q00587]	H200013626	Hs.225356	4.29593	2.46283
nin one binding protein [Source:RefSeq_peptide;Acc:NP_054781]	opHsV0400003507	Hs.271695	4.29904	2.01646
Mediator complex subunit 28 (Tumor angiogenesis marker EG-1) (Endothelial-derived protein 1) (Merlin and Grb2 interacting cytoskeletal protein) (Magicin) (FKSG20 protein). [Source:Uniprot/SWISSPROT;Acc:Q9H204]	H200004215	Hs.434075	4.29908	1.67031
32 kDa protein [Source:IPI;Acc:IPI00478564]	opHsV0400005156	Hs.567723	4.29967	2.16146
-	opHsV0400007190	Hs.373612	4.30028	1.98675
PREDICTED: similar to bA508N22.1 (HSPC025) [Source:RefSeq_peptide;Acc:XP_291763]	H300001642	#N/A	4.30061	1.66468
Aldehyde oxidase (EC 1.2.3.1). [Source:Uniprot/SWISSPROT;Acc:Q06278]	H200008206	Hs.406238	4.303	3.59462
RuvB-like 1 (EC 3.6.1.-) (49-kDa TATA box-binding protein-interacting protein) (49 kDa TBP-interacting protein) (TIP49a) (Pontin 52) (Nuclear matrix protein 238) (NMP 238) (54 kDa erythrocyte cytosolic protein) (ECP-54) (TIP60-associated protein 54-alpha)	H300021579	Hs.272822	4.30541	2.79745
Cappuccino protein homolog. [Source:Uniprot/SWISSPROT;Acc:Q9NUP1]	H200001457	Hs.7570	4.30669	1.72091
-	H200001239	Hs.127261	4.30888	1.77862
kappa B-ras 1 [Source:RefSeq_peptide;Acc:NP_065078]	H300021375	Hs.173202	4.3098	2.05758
golgi associated PDZ and coiled-coil motif containing [Source:RefSeq_peptide;Acc:NP_065132]	H200003242	Hs.191539	4.30987	2.45417
-	H300004128	Hs.529385	4.31064	2.17143
Zinc finger protein-like 1 (Zinc-finger protein MCG4). [Source:Uniprot/SWISSPROT;Acc:O95159]	H200014037	Hs.98170	4.31265	1.6356
Hypothetical protein	opHsV0400011715	Hs.596399	4.31939	2.25566
-	opHsV0400005985	Hs.127473	4.32021	2.50359
paired box gene 4 [Source:RefSeq_peptide;Acc:NP_006184]	opHsV0400003121	Hs.129706	4.32077	1.63539
ACN9 homolog [Source:RefSeq_peptide;Acc:NP_064571]	H200004596	Hs.592269	4.32125	2.10096
Fukutin (EC 2.-.-.-) (Fukuyama-type congenital muscular dystrophy protein). [Source:Uniprot/SWISSPROT;Acc:O75072]	H200005182	Hs.55777	4.32222	2.41083
enigma protein isoform 4 [Source:RefSeq_peptide;Acc:NP_998801]	H300020764	Hs.533040	4.32356	2.05712
Microtubule-associated serine/threonine-protein kinase 1 (EC 2.7.1.37) (Syntrophin-associated serine/threonine-protein kinase). [Source:Uniprot/SWISSPROT;Acc:Q9Y2H9]	H200015386	Hs.227489	4.32371	1.63147
Delta-interacting protein A (Hepatitis delta antigen interacting protein A). [Source:Uniprot/SWISSPROT;Acc:Q15834]	H200005619	Hs.66713	4.32484	2.05877
Uncharacterized hematopoietic stem/progenitor cells protein MDS029. [Source:Uniprot/SWISSPROT;Acc:Q9NZ45]	H300010139	Hs.370102	4.32523	2.07306
Squamous cell carcinoma-related protein-1. [Source:Uniprot/SPTREMBL;Acc:Q96KD8]	opHsV0400004514	Hs.128576	4.32696	3.82749
Transcription elongation factor A protein 2 (Transcription elongation factor S-II protein 2) (Testis-specific S-II) (Transcription elongation factor TFIIS.l). [Source:Uniprot/SWISSPROT;Acc:Q15560]	H200006775	Hs.505004	4.33005	2.85017
J domain protein C21orf55. [Source:Uniprot/SWISSPROT;Acc:Q9NX36]	H200012291	Hs.458308	4.33005	1.92844
Mannose-6-phosphate isomerase (EC 5.3.1.8) (Phosphomannose isomerase) (PMI) (Phosphohexomutase). [Source:Uniprot/SWISSPROT;Acc:P34949]	H200006174	Hs.75694	4.33018	1.9082
Pantophysin (Synaptophysin-like protein). [Source:Uniprot/SWISSPROT;Acc:Q16563]	H200006804	Hs.80919	4.33029	2.28862
16 kDa protein [Source:IPI;Acc:IPI00233548]	opHsV0400003636	#N/A	4.33148	1.82598
Protein FAM20B precursor. [Source:Uniprot/SWISSPROT;Acc:O75063]	H200001098	Hs.5737	4.33352	2.01004
Calumenin precursor (Crocalbin) (IEF SSP 9302). [Source:Uniprot/SWISSPROT;Acc:O43852]	H300019161	Hs.7753	4.33581	3.93445
12 kDa protein [Source:IPI;Acc:IPI00373857]	opHsV0400002381	#N/A	4.33617	1.85488
Nephrocystin 1 (Juvenile nephronophthisis 1 protein). [Source:Uniprot/SWISSPROT;Acc:O15259]	opHsV0400006874	Hs.280388	4.34014	2.41545
alanine aminotransferase 2 [Source:RefSeq_peptide;Acc:NP_597700]	H300014038	Hs.460693	4.34086	2.28301
GULP, engulfment adaptor PTB domain containing 1 [Source:RefSeq_peptide;Acc:NP_057399]	H300020273	Hs.470887	4.34119	3.52968
Ribosome biogenesis regulatory protein homolog. [Source:Uniprot/SWISSPROT;Acc:Q15050]	H200005759	Hs.71827	4.34161	3.42423
SPFH domain family, member 1 [Source:RefSeq_peptide;Acc:NP_006450]	opHsV0400009086	Hs.150087	4.34182	2.40882
Cleavage and polyadenylation specificity factor, 30 kDa subunit (CPSF 30 kDa subunit) (NS1 effector domain-binding protein 1) (Neb-1) (No arches homolog). [Source:Uniprot/SWISSPROT;Acc:O95639]	H200001209	Hs.489287	4.34252	2.03219
(DC32). [Source:Uniprot/SWISSPROT;Acc:Q9H2L4]	H200002787	Hs.380705	4.34305	1.84564
Activator 1 140 kDa subunit (Replication factor C large subunit) (A1 140 kDa subunit) (RF-C 140 kDa subunit) (Activator 1 large subunit) (DNA-binding protein PO-GA). [Source:Uniprot/SWISSPROT;Acc:P35251]	H200007693	Hs.507475	4.34716	1.95765
Protein transport protein Sec23A (SEC23-related protein A). [Source:Uniprot/SWISSPROT;Acc:Q15436]	H200016969	Hs.272927	4.3481	3.48455
actin filament associated protein [Source:RefSeq_peptide;Acc:NP_940997]	H200006750	Hs.529369	4.34917	3.02044
Ubiquitin specific protease homolog 49 (TRF-proximal protein homolog). [Source:Uniprot/SWISSPROT;Acc:Q9H944]	H300004169	Hs.278434	4.34994	2.6488
-	H300000908	Hs.159556	4.35108	2.18369
MGC16028 similar to gene [Source:RefSeq_peptide;Acc:NP_443105]	H300018993	Hs.532626	4.35115	2.12656
-	H200014213	#N/A	4.35336	2.36266
galactosidase, beta 1-like [Source:RefSeq_peptide;Acc:NP_078782]	H300013712	Hs.181173	4.35408	2.11289
13 kDa protein [Source:IPI;Acc:IPI00382469]	opHsV0400002814	#N/A	4.35453	4.6393
Attractin precursor (Mahogany homolog) (DPPT-L). [Source:Uniprot/SWISSPROT;Acc:O75882]	H200014598	Hs.276252	4.35495	1.96124
Myocardin-related transcription factor B (MRTF-B). [Source:Uniprot/SWISSPROT;Acc:Q9ULH7]	H300021979	Hs.49143	4.35511	2.11833
Survival of motor neuron protein-interacting protein 1 (SMN- interacting protein 1) (Component of gems 2) (Gemin2). [Source:Uniprot/SWISSPROT;Acc:O14893]	H300019180	Hs.652307	4.35791	2.12737
-	H300000886	Hs.584966	4.35824	2.33292
-	H200001189	0	4.359	1.62278
Cob(I)yrinic acid a,c-diamide adenosyltransferase, mitochondrial precursor (EC 2.5.1.17) (Cob(I)alamin adenosyltransferase) (Methylmalonic aciduria type B protein). [Source:Uniprot/SWISSPROT;Acc:Q96EY8]	H200002068	Hs.12106	4.36028	1.67951
SET and MYND domain-containing protein 3 (EC 2.1.1.43) (Zinc finger MYND domain-containing protein 1). [Source:Uniprot/SWISSPROT;Acc:Q9H7B4]	opHsV0400001503	Hs.567571	4.36115	4.02433
Density-regulated protein (DRP) (DRP1 protein) (Smooth muscle cell associated protein-3) (SMAP-3). [Source:Uniprot/SWISSPROT;Acc:O43583]	opHsV0400000455	Hs.22393	4.3616	2.14416
-	H300003161	#N/A	4.36169	1.79616
cAMP-dependent protein kinase inhibitor, gamma form (PKI-gamma). [Source:Uniprot/SWISSPROT;Acc:Q9Y2B9]	H200000783	Hs.472831	4.36194	3.26101
PREDICTED: similar to Transcription factor BTF3 (RNA polymerase B transcription factor 3) [Source:RefSeq_peptide;Acc:XP_293984]	H300002230	#N/A	4.36325	1.96949
Rab9 effector p40 [Source:RefSeq_peptide;Acc:NP_005824]	H300019471	Hs.19012	4.36332	2.16283
5'-AMP-activated protein kinase, catalytic alpha-2 chain (EC 2.7.1.-) (AMPK alpha-2 chain). [Source:Uniprot/SWISSPROT;Acc:P54646]	H200000593	Hs.591439	4.36377	2.90693
-	H300007847	Hs.594823	4.36383	3.42348
13 kDa protein [Source:IPI;Acc:IPI00455619]	H300009851	#N/A	4.3639	2.10187
Hypothetical protein	opHsV0400012146	Hs.290550	4.36398	1.91119
Non-protein coding transcript	opHsV0400010970	Hs.430300	4.36563	2.15322
Hypothetical protein	opHsV0400012641	Hs.532082	4.36578	6.57634
-	H200012904	#N/A	4.36671	2.26696
ZW10 interactor, antisense (M-phase phosphoprotein 5) (Fragment). [Source:Uniprot/SWISSPROT;Acc:Q99546]	H300001740	Hs.591363	4.36729	1.62927
Zinc finger protein 606. [Source:Uniprot/SWISSPROT;Acc:Q96JH5]	H200009088	Hs.654967	4.36764	2.34952
KIAA0423 [Source:RefSeq_peptide;Acc:NP_055906]	H200011750	Hs.371078	4.36773	2.41178
leucine zipper, down-regulated in cancer 1-like protein [Source:RefSeq_peptide;Acc:NP_115663]	opHsV0400003550	Hs.332795	4.36775	2.72331
Latent transforming growth factor beta binding protein, isoform 1S precursor (LTBP-1) (Transforming growth factor beta-1 binding protein 1) (TGF-beta1-BP-1). [Source:Uniprot/SWISSPROT;Acc:P22064]	H300019561	Hs.49787	4.36785	6.10265
-	H300001493	#N/A	4.36792	2.05283
Regulator of G-protein signaling 3 (RGS3) (RGP3). [Source:Uniprot/SWISSPROT;Acc:P49796]	H300013707	Hs.494875	4.37397	3.79055
MGC16121 protein. [Source:Uniprot/SPTREMBL;Acc:Q96IN8]	opHsV0400000663	#N/A	4.37411	4.43374
jumonji domain containing 2D [Source:RefSeq_peptide;Acc:NP_060509]	H200012263	Hs.503598	4.37417	1.42309
Plakophilin 4 (p0071). [Source:Uniprot/SWISSPROT;Acc:Q99569]	H300011560	Hs.407580	4.37494	3.35396
BolA-like protein CGI-143. [Source:Uniprot/SWISSPROT;Acc:Q9Y3E2]	H200002331	Hs.13880	4.37525	1.97921
zinc finger protein 569 [Source:RefSeq_peptide;Acc:NP_689697]	H200013672	Hs.511848	4.37527	2.01206
-	opHsV0400003875	#N/A	4.37559	2.66839
-	H200014431	Hs.116622	4.37677	2.72255
solute carrier family 39 (zinc transporter), member 10 [Source:RefSeq_peptide;Acc:NP_065075]	H200005934	Hs.650158	4.378	2.65373
SVAP1 protein [Source:RefSeq_peptide;Acc:NP_444280]	H300020242	Hs.325081	4.3782	1.912
GDP-fucose protein O-fucosyltransferase 1 precursor (EC 2.4.1.221) (Peptide O-fucosyltransferase) (O-FucT-1). [Source:Uniprot/SWISSPROT;Acc:Q9H488]	H200008316	Hs.472409	4.37822	1.69455
Putative deoxyribose-phosphate aldolase (EC 4.1.2.4) (Phosphodeoxyriboaldolase) (Deoxyriboaldolase) (DERA) (CGI-26). [Source:Uniprot/SWISSPROT;Acc:Q9Y315]	H200003391	Hs.39429	4.38147	2.31651
PP784 [Source:RefSeq_peptide;Acc:NP_982287]	H200008786	Hs.593159	4.38206	1.8383
Tripartite motif protein 2 (RING finger protein 86). [Source:Uniprot/SWISSPROT;Acc:Q9C040]	opHsV0400003142	Hs.435711	4.38246	3.08157
-	opHsV0400001671	#N/A	4.38446	2.15051
CASP8 associated protein 2 [Source:RefSeq_peptide;Acc:NP_036247]	H200012407	Hs.558218	4.38447	1.93736
nuclear protein E3-3 isoform b [Source:RefSeq_peptide;Acc:NP_955449]	H200010146	Hs.31387	4.38574	1.79056
PREDICTED: hypothetical protein XP_096885 [Source:RefSeq_peptide;Acc:XP_096885]	opHsV0400007166	#N/A	4.38625	2.70084
-	H300009403	Hs.525056	4.38729	2.16542
Cytohesin 3 (ARF nucleotide-binding site opener 3) (ARNO3 protein) (General receptor of phosphoinositides 1) (Grp1). [Source:Uniprot/SWISSPROT;Acc:O43739]	H200001553	Hs.487479	4.38863	2.30431
Death domain containing protein CRADD (Caspase and RIP adaptator with death domain) (RIP associated protein with a death domain). [Source:Uniprot/SWISSPROT;Acc:P78560]	H200014089	Hs.591016	4.39069	1.9712
-	H300001329	Hs.406756	4.39309	2.35221
NDRG3 protein. [Source:Uniprot/SWISSPROT;Acc:Q9UGV2]	H300018972	Hs.437338	4.39585	2.45487
-	H300000583	#N/A	4.39618	2.67018
-	H300012994	Hs.408843	4.39634	2.09535
Hypothetical protein	opHsV0400012339	Hs.34447	4.39638	3.678
Microsomal glutathione S-transferase 1 (EC 2.5.1.18) (Microsomal GST- 1) (Microsomal GST-I). [Source:Uniprot/SWISSPROT;Acc:P10620]	H300018412	Hs.389700	4.39662	2.66537
XPMC2 prevents mitotic catastrophe 2 homolog [Source:RefSeq_peptide;Acc:NP_065118]	H200015542	Hs.438409	4.39672	1.77652
Liprin-beta 1 (Protein tyrosine phosphatase receptor type f polypeptide-interacting protein binding protein 1) (PTPRF-interacting protein binding protein 1) (hSGT2). [Source:Uniprot/SWISSPROT;Acc:Q86W92]	H200013077	Hs.172445	4.39818	2.37371
Homer protein homolog 3 (Homer-3). [Source:Uniprot/SWISSPROT;Acc:Q9NSC5]	opHsV0400005050	Hs.720208	4.39854	2.75868
N-acetylglucosamine-6-sulfatase precursor (EC 3.1.6.14) (G6S) (Glucosamine-6-sulfatase). [Source:Uniprot/SWISSPROT;Acc:P15586]	H300003699	Hs.334534	4.40735	1.66313
28 kDa protein [Source:IPI;Acc:IPI00260329]	opHsV0400002306	#N/A	4.40962	2.31701
-	H300015315	Hs.529163	4.40966	2.46808
-	H200019852	Hs.148425	4.40978	1.55158
angiomotin [Source:RefSeq_peptide;Acc:NP_573572]	H200001757	Hs.528051	4.41021	2.56133
Serine hydroxymethyltransferase, mitochondrial precursor (EC 2.1.2.1) (Serine methylase) (Glycine hydroxymethyltransferase) (SHMT). [Source:Uniprot/SWISSPROT;Acc:P34897]	opHsV0400001714	Hs.75069	4.41247	2.24925
GTP:AMP phosphotransferase mitochondrial (EC 2.7.4.10) (AK3) (Adenylate kinase 3 alpha like 1). [Source:Uniprot/SWISSPROT;Acc:Q9UIJ7]	H300020386	Hs.493362	4.41344	3.13991
Discoidin domain receptor 2 precursor (EC 2.7.1.112) (Receptor protein-tyrosine kinase TKT) (Tyrosine-protein kinase TYRO 10) (Neurotrophic tyrosine kinase, receptor-related 3). [Source:Uniprot/SWISSPROT;Acc:Q16832]	H200005762	Hs.593833	4.41384	4.14699
DNA mismatch repair protein Mlh3 (MutL protein homolog 3). [Source:Uniprot/SWISSPROT;Acc:Q9UHC1]	H200017507	Hs.436650	4.41794	3.16513
-	H300012028	Hs.189652	4.41833	4.93095
Mitochondrial ornithine transporter 1 (Solute carrier family 25, member 15) (SP1855). [Source:Uniprot/SWISSPROT;Acc:Q9Y619]	opHsV0400003136	Hs.646645	4.42286	2.45554
-	opHsV0400006670	#N/A	4.42418	1.87588
Synaptosomal-associated protein 25 (SNAP-25) (Synaptosomal-associated 25 kDa protein) (Super protein) (SUP). [Source:Uniprot/SWISSPROT;Acc:P60880]	H200007108	Hs.167317	4.42465	4.58872
Non-protein coding transcript	opHsV0400012492	Hs.225914	4.42535	1.87309
-	H200004561	#N/A	4.42615	1.76463
-	opHsV0400011707	#N/A	4.42953	2.25558
Non-protein coding transcript	opHsV0400010894	Hs.44024	4.43027	2.10331
SEC23 interacting protein (p125) (MSTP053). [Source:Uniprot/SWISSPROT;Acc:Q9Y6Y8]	H200009901	Hs.435004	4.43105	1.78035
Multiple EGF-like-domain protein 4 (Multiple epidermal growth factor- like domains 8). [Source:Uniprot/SWISSPROT;Acc:Q7Z7M0]	H200007297	Hs.132483	4.43172	2.79664
PREDICTED: similar to RIKEN cDNA 2700038N03 [Source:RefSeq_peptide;Acc:XP_380026]	H300002049	#N/A	4.43237	1.95178
Neural proliferation differentiation and control protein-1 precursor (NPDC-1 protein). [Source:Uniprot/SWISSPROT;Acc:Q9NQX5]	H200011379	Hs.719906	4.43419	3.08258
-	H200008732	Hs.284137	4.43421	2.41928
Zinc finger protein 197 (ZnF20). [Source:Uniprot/SWISSPROT;Acc:O14709]	H200007937	Hs.157035	4.43477	1.82724
-	opHsV0400009304	#N/A	4.4355	2.21149
AF-9 protein. [Source:Uniprot/SWISSPROT;Acc:P42568]	opHsV0400004668	Hs.591085	4.43885	2.68982
-	H300010947	Hs.30026	4.43886	1.54028
-	opHsV0400004404	#N/A	4.43901	2.46925
multiple PDZ domain protein [Source:RefSeq_peptide;Acc:NP_003820]	H200007818	Hs.169378	4.44023	2.70704
-	H200013871	Hs.549577	4.44112	1.67624
-	H200018896	#N/A	4.4413	2.36913
USE1-like protein (Hematopoietic stem/progenitor cells protein MDS032) (Putative MAPK activating protein PM26) (Protein p31). [Source:Uniprot/SWISSPROT;Acc:Q9NZ43]	H200002548	Hs.16187	4.44514	1.68607
glycosyltransferase 8 domain containing 2 [Source:RefSeq_peptide;Acc:NP_112592]	H200007493	Hs.631650	4.4455	3.52101
-	opHsV0400009308	#N/A	4.44627	2.03894
Vang-like protein 1 (Van Gogh-like protein 1) (Strabismus 2) (Loop- tail protein 2 homolog) (LPP2). [Source:Uniprot/SWISSPROT;Acc:Q8TAA9]	H300014779	Hs.515130	4.44655	1.98253
EGF-containing fibulin-like extracellular matrix protein 2 precursor (Fibulin-4) (FIBL-4) (UPH1 protein) (UNQ200/PRO226). [Source:Uniprot/SWISSPROT;Acc:O95967]	H200001141	Hs.719933	4.4473	3.91016
Major centromere autoantigen B (Centromere protein B) (CENP-B). [Source:Uniprot/SWISSPROT;Acc:P07199]	H300000401	Hs.516855	4.44752	2.13681
ADP,ATP carrier protein, heart/skeletal muscle isoform T1 (ADP/ATP translocase 1) (Adenine nucleotide translocator 1) (ANT 1) (Solute carrier family 25, member 4). [Source:Uniprot/SWISSPROT;Acc:P12235]	H200000524	Hs.246506	4.45088	3.25813
[Pyruvate dehydrogenase [Lipoamide]]-phosphatase 2, mitochondrial precursor (EC 3.1.3.43) (PDP 2) (Pyruvate dehydrogenase phosphatase, catalytic subunit 2) (PDPC 2). [Source:Uniprot/SWISSPROT;Acc:Q9P2J9]	H200015464	Hs.632214	4.45244	2.14477
Cullin homolog 7 (CUL-7). [Source:Uniprot/SWISSPROT;Acc:Q14999]	H300004170	Hs.520136	4.45269	2.4446
-	H300018564	#N/A	4.45275	2.09981
prolyl endopeptidase-like [Source:RefSeq_peptide;Acc:NP_006027]	H300019508	Hs.444349	4.45282	3.51704
-	H300021007	Hs.231761	4.45607	2.53892
-	H300003346	Hs.371717	4.45853	3.41186
tRNA-splicing endonuclease subunit SEN2 (EC 3.1.27.9) (tRNA-intron endonuclease SEN2) (HsSen2 protein). [Source:Uniprot/SWISSPROT;Acc:Q8NCE0]	H300020569	Hs.335550	4.45868	1.9763
transcription factor (p38 interacting protein) [Source:RefSeq_peptide;Acc:NP_060039]	H300021714	Hs.435815	4.46103	1.60158
Sorting nexin 21. [Source:Uniprot/SWISSPROT;Acc:Q969T3]	opHsV0400003802	Hs.472854	4.46152	1.78872
Anthrax toxin receptor 2 precursor (Capillary morphogenesis protein-2) (CMG-2). [Source:Uniprot/SWISSPROT;Acc:P58335]	H300015079	Hs.162963	4.4617	2.89512
Non-protein coding transcript	opHsV0400011275	Hs.592625	4.46713	4.26574
Zinc finger protein 251 (Fragment). [Source:Uniprot/SWISSPROT;Acc:Q9BRH9]	H200008857	Hs.534516	4.46719	2.49791
Programmed cell death protein 7 (ES18) (HES18). [Source:Uniprot/SWISSPROT;Acc:Q8N8D1]	H200013388	Hs.458596	4.47009	1.89525
Single-stranded DNA-binding protein 2 (Sequence-specific single- stranded-DNA-binding protein 2). [Source:Uniprot/SWISSPROT;Acc:P81877]	H300020311	Hs.102735	4.47034	2.88108
24 kDa protein [Source:IPI;Acc:IPI00478788]	H200004946	Hs.49658	4.4716	2.1904
PERP, TP53 apoptosis effector [Source:RefSeq_peptide;Acc:NP_071404]	H300010038	Hs.201446	4.4726	2.01708
NADH-ubiquinone oxidoreductase subunit B14.7 (EC 1.6.5.3) (EC 1.6.99.3) (Complex I-B14.7) (CI-B14.7). [Source:Uniprot/SWISSPROT;Acc:Q86Y39]	opHsV0400000846	Hs.406062	4.47297	1.88861
THAP domain protein 1. [Source:Uniprot/SWISSPROT;Acc:Q9NVV9]	H200001436	Hs.7432	4.47311	1.94629
Protein FAM18B (NPD008) (CGI-148). [Source:Uniprot/SWISSPROT;Acc:Q9NYZ1]	opHsV0400000821	Hs.647422	4.47469	2.4962
ring finger protein 170 [Source:RefSeq_peptide;Acc:NP_112216]	opHsV0400001139	Hs.491626	4.47565	2.60343
Mitochondrial 28S ribosomal protein S21 (S21mt) (MRP-S21) (MDS016). [Source:Uniprot/SWISSPROT;Acc:P82921]	H300021251	Hs.405880	4.47648	1.57714
DNA-repair protein complementing XP-C cells (Xeroderma pigmentosum group C complementing protein) (p125). [Source:Uniprot/SWISSPROT;Acc:Q01831]	H200000088	Hs.475538	4.477	2.11202
methyltransferase like 4 [Source:RefSeq_peptide;Acc:NP_073751]	H300013159	Hs.126888	4.48012	2.19016
Chloride intracellular channel protein 4 (Intracellular chloride ion channel protein p64H1). [Source:Uniprot/SWISSPROT;Acc:Q9Y696]	H200003474	Hs.440544	4.48076	3.03436
Paired mesoderm homeobox protein 1 (PRX-1) (Paired related homeobox protein 1) (Homeobox protein PHOX1). [Source:Uniprot/SWISSPROT;Acc:P54821]	H200014100	Hs.283416	4.48341	8.3339
-	H300018786	Hs.308074	4.48373	2.50797
-	opHsV0400009157	#N/A	4.48396	2.19476
-	opHsV0400001892	#N/A	4.48485	1.8534
Zinc finger protein 382. [Source:Uniprot/SWISSPROT;Acc:Q96SR6]	H200013280	Hs.631591	4.48729	1.91869
-	H300004600	#N/A	4.49003	1.7062
-	H300020283	Hs.149487	4.49125	1.82251
Hypothetical protein	opHsV0400010810	Hs.464622	4.4918	2.6588
Heparin-binding growth factor 2 precursor (HBGF-2) (Basic fibroblast growth factor) (BFGF) (Prostatropin). [Source:Uniprot/SWISSPROT;Acc:P09038]	H200008768	Hs.284244	4.49297	4.03214
L-3-phosphoserine phosphatase (EC 3.1.3.3) (PSP) (O-phosphoserine phosphohydrolase) (PSPase). [Source:Uniprot/SWISSPROT;Acc:P78330]	H200005224	Hs.512656	4.49317	2.47402
heparan sulfate (glucosamine) 3-O-sulfotransferase 6 [Source:RefSeq_peptide;Acc:NP_001009606]	H300006729	Hs.670144	4.49329	3.38921
Vitamin K-dependent gamma-carboxylase (EC 6.4.-.-) (Gamma-glutamyl carboxylase). [Source:Uniprot/SWISSPROT;Acc:P38435]	H200006439	Hs.77719	4.49335	1.6527
mitochondrial translational initiation factor 3 [Source:RefSeq_peptide;Acc:NP_690876]	opHsV0400000147	Hs.534582	4.4944	1.97759
Transcription factor BTF3 homolog 2. [Source:Uniprot/SWISSPROT;Acc:Q13891]	H200008558	#N/A	4.49446	1.90496
SWI/SNF-related matrix-associated actin-dependent regulator of chromatin subfamily A member 3 (EC 3.6.1.-) (Sucrose nonfermenting protein 2-like 3) (DNA binding protein/plasminogen activator inhibitor-1 regulator) (Helicase-like transcription factor) (HIP	H300011265	Hs.3068	4.49477	4.03634
-	opHsV0400001015	Hs.281004	4.49761	2.25156
-	H300020849	Hs.479298	4.49938	2.44437
-	opHsV0400009831	#N/A	4.50004	1.879
zinc finger protein ZFOC1 [Source:RefSeq_peptide;Acc:NP_689650]	H200005469	Hs.524828	4.50229	2.37137
MHC class I chain-related gene A protein [Source:RefSeq_peptide;Acc:NP_000238]	H300022597	Hs.549053	4.50512	2.4115
sarcoma antigen NY-SAR-91 [Source:RefSeq_peptide;Acc:NP_073593]	H200002622	Hs.17118	4.50791	2.12232
Zinc finger protein 306 (Zinc finger protein 47 homolog) (Zfp-47) (Zf47) (Zinc finger and SCAN domain containing protein 13). [Source:Uniprot/SWISSPROT;Acc:Q9BRR0]	H200005628	Hs.485004	4.50882	1.63921
-	H200005120	Hs.54680	4.50924	1.72627
Zinc finger protein 7 (Zinc finger protein KOX4) (Zinc finger protein HF.16). [Source:Uniprot/SWISSPROT;Acc:P17097]	H300020383	Hs.493218	4.50976	2.87749
Meteorin precursor (RJD6). [Source:Uniprot/SWISSPROT;Acc:Q9UJH8]	H200012519	Hs.533772	4.51053	2.43585
Hypothetical protein	opHsV0400011763	Hs.536567	4.51231	3.4541
-	H200020428	#N/A	4.51296	2.91656
BCL2/adenovirus E1B 19-kDa protein-interacting protein 1. [Source:Uniprot/SWISSPROT;Acc:Q12981]	H300018888	Hs.145726	4.51423	1.99359
Williams-Beuren syndrome chromosome region 18 protein. [Source:Uniprot/SWISSPROT;Acc:Q96LL9]	opHsV0400001321	Hs.647046	4.51776	2.09952
-	opHsV0400006367	Hs.632686	4.51808	2.49595
Probable G-protein coupled receptor 126 precursor. [Source:Uniprot/SWISSPROT;Acc:Q86SQ4]	H300021763	Hs.723176	4.52078	2.05957
coiled-coil domain containing 14 [Source:RefSeq_peptide;Acc:NP_073594]	H200002672	Hs.645028	4.52104	2.20707
Six transmembrane epithelial antigen of prostate. [Source:Uniprot/SWISSPROT;Acc:Q9UHE8]	H300006115	Hs.61635	4.52425	3.83626
Heat shock factor protein 2 (HSF 2) (Heat shock transcription factor 2) (HSTF 2). [Source:Uniprot/SWISSPROT;Acc:Q03933]	H200007295	Hs.158195	4.52507	1.74573
ring finger protein 153 [Source:RefSeq_peptide;Acc:NP_060294]	H200019970	Hs.573490	4.5252	1.83379
PREDICTED: similar to Farnesyl pyrophosphate synthetase (FPP synthetase) (FPS) (Farnesyl diphosphate synthetase) [Source:RefSeq_peptide;Acc:XP_496902]	opHsV0400005224	#N/A	4.52672	1.95438
x 006 protein [Source:RefSeq_peptide;Acc:NP_064618]	H200004853	Hs.47668	4.52732	3.25511
Pleiotropic regulator 1. [Source:Uniprot/SWISSPROT;Acc:O43660]	H200016508	Hs.249996	4.52789	1.82074
Dual specificity protein phosphatase 11 (EC 3.1.3.48) (RNA/RNP complex-intereracting phosphatase) (Phosphatase that interacts with RNA/RNP complex 1). [Source:Uniprot/SWISSPROT;Acc:O75319]	H200002400	Hs.14611	4.5279	1.66344
Actin-like protein 6A (53 kDa BRG1-associated factor A) (Actin-related protein Baf53a) (ArpNbeta). [Source:Uniprot/SWISSPROT;Acc:O96019]	H300016654	Hs.435326	4.52991	2.38324
Claudin-12. [Source:Uniprot/SWISSPROT;Acc:P56749]	H200016459	Hs.258576	4.53476	1.90169
-	H300022718	#N/A	4.53574	2.42659
clusterin associated protein 1 [Source:RefSeq_peptide;Acc:NP_055856]	H300011512	Hs.155995	4.53647	2.17997
-	H300020679	Hs.567527	4.53907	1.69295
CAAX box protein 1 (Cerebral protein-5) (hucep-5). [Source:Uniprot/SWISSPROT;Acc:O15255]	H200016243	#N/A	4.53916	2.30299
Pyruvate dehydrogenase E1 component beta subunit, mitochondrial precursor (EC 1.2.4.1) (PDHE1-B). [Source:Uniprot/SWISSPROT;Acc:P11177]	H200000259	Hs.161357	4.5415	2.14428
Pseudouridylate synthase 3 (EC 4.2.1.70) (Pseudouridine synthase 3) (FKSG32 protein). [Source:Uniprot/SWISSPROT;Acc:Q9BZE2]	H200010907	Hs.98133	4.54184	2.28261
SHQ1 homolog [Source:RefSeq_peptide;Acc:NP_060600]	H200010578	Hs.528650	4.54421	1.91671
solute carrier family 35, member B3 [Source:RefSeq_peptide;Acc:NP_057032]	H200008853	Hs.285847	4.54504	2.82546
Dpy-30-like protein. [Source:Uniprot/SWISSPROT;Acc:Q9C005]	opHsV0400000592	Hs.531788	4.54511	2.11036
Ras-related protein Rab-34 (Rab-39) (Ras-related protein Rah). [Source:Uniprot/SWISSPROT;Acc:Q9BZG1]	H300018815	Hs.301853	4.54517	2.23787
6-phosphofructo-2-kinase/fructose-2,6-biphosphatase 2 (6PF-2-K/Fru- 2,6-P2ASE heart-type isozyme) (PFK-2/FBPase-2) [Includes: 6- phosphofructo-2-kinase (EC 2.7.1.105); Fructose-2,6-bisphosphatase (EC 3.1.3.46)]. [Source:Uniprot/SWISSPROT;Acc:O60825]	H200015122	Hs.282702	4.54687	1.95125
Transcription initiation factor TFIID subunit 12 (Transcription initiation factor TFIID 20/15 kDa subunits) (TAFII-20/TAFII-15) (TAFII20/TAFII15). [Source:Uniprot/SWISSPROT;Acc:Q16514]	H300004028	Hs.530251	4.54722	2.0449
Aldehyde dehydrogenase family 7 member A1 (EC 1.2.1.3) (Antiquitin 1). [Source:Uniprot/SWISSPROT;Acc:P49419]	H200005932	Hs.483239	4.54789	2.06975
-	H200012514	#N/A	4.54919	1.86918
suppression of tumorigenicity 5 isoform 2 [Source:RefSeq_peptide;Acc:NP_631896]	H300021065	Hs.117715	4.55048	2.44165
RAD17 homolog isoform 3 [Source:RefSeq_peptide;Acc:NP_579918]	H200002547	Hs.16184	4.5524	1.61001
Neuroendocrine protein 7B2 precursor (Secretory granule endocrine protein I) (Secretogranin V) (Pituitary polypeptide) [Contains: N- terminal peptide; C-terminal peptide]. [Source:Uniprot/SWISSPROT;Acc:P05408]	H200000578	Hs.156540	4.55368	4.00083
Hypothetical protein	opHsV0400013073	Hs.233495	4.55823	1.82637
-	H300003017	#N/A	4.55848	3.6818
-	H200001053	Hs.584863	4.56099	1.73243
-	opHsV0400006342	Hs.17949	4.56207	1.71471
10 kDa protein [Source:IPI;Acc:IPI00477940]	opHsV0400004352	#N/A	4.56746	1.70337
MGC10850 protein. [Source:Uniprot/SPTREMBL;Acc:Q96C21]	H200012062	#N/A	4.56859	2.56301
snRNA activating protein complex 43 kDa subunit (SNAPc 43 kDa subunit) (Small nuclear RNA activating complex polypeptide 1) (Proximal sequence element-binding transcription factor gamma subunit) (PSE- binding factor gamma subunit) (PTF gamma subunit). [So	H200008348	Hs.179312	4.56874	2.00859
60S ribosomal protein L7a (Surfeit locus protein 3) (PLA-X polypeptide). [Source:Uniprot/SWISSPROT;Acc:P62424]	H300003474	Hs.499839	4.57052	1.9717
-	opHsV0400005477	#N/A	4.57061	3.10381
Zinc finger DHHC domain containing protein 4 (Zinc finger protein 374) (DC1) (UNQ5787/PRO19576). [Source:Uniprot/SWISSPROT;Acc:Q9NPG8]	H200001020	Hs.5268	4.57159	2.13853
Zinc finger protein 174 (AW-1) (Zinc finger and SCAN domain containing protein 8). [Source:Uniprot/SWISSPROT;Acc:Q15697]	H300014319	Hs.155204	4.57188	2.48023
PREDICTED: chromosome 6 open reading frame 70 [Source:RefSeq_peptide;Acc:XP_376556]	H200004847	#N/A	4.5721	1.63117
Co-chaperone protein HscB, mitochondrial precursor (Hsc20). [Source:Uniprot/SWISSPROT;Acc:Q8IWL3]	H300004419	Hs.632780	4.5738	2.26955
Ras-related protein Rab-32. [Source:Uniprot/SWISSPROT;Acc:Q13637]	H200004149	Hs.287714	4.5753	2.3722
PREDICTED: similar to gene [Source:RefSeq_peptide;Acc:XP_058719]	opHsV0400003767	Hs.307962	4.5759	2.17835
Control stringency: 80% identity to oligo H200007830	H200007830_80	#N/A	4.57738	2.56633
Exosome complex exonuclease RRP44 (EC 3.1.13.-) (Ribosomal RNA processing protein 44) (DIS3 protein homolog). [Source:Uniprot/SWISSPROT;Acc:Q9Y2L1]	H300019549	Hs.643464	4.58035	2.17206
-	H300019498	Hs.12692	4.5806	3.33716
ASF1 anti-silencing function 1 homolog A [Source:RefSeq_peptide;Acc:NP_054753]	H300001943	Hs.292316	4.5834	2.35511
TRIO and F-actin binding protein (Protein Tara) (Trio-associated repeat on actin) (HRIHFB2122). [Source:Uniprot/SWISSPROT;Acc:Q9H2D6]	H300017669	Hs.533030	4.58434	2.99321
Non-protein coding transcript	opHsV0400011898	Hs.642772	4.58666	2.96673
Non-protein coding transcript	opHsV0400012593	Hs.464416	4.58676	2.59571
Bromodomain-containing protein 3 (RING3-like protein). [Source:Uniprot/SWISSPROT;Acc:Q15059]	opHsV0400005067	Hs.522472	4.58805	1.801
PREDICTED: similar to dJ402H5.2 (novel protein similar to worm and fly proteins) [Source:RefSeq_peptide;Acc:XP_498096]	H200018778	#N/A	4.59136	1.94945
8D6 antigen [Source:RefSeq_peptide;Acc:NP_057663]	H300016772	Hs.558499	4.59313	2.03536
Nucleoside diphosphate kinase, mitochondrial precursor (EC 2.7.4.6) (NDP kinase, mitochondrial) (NDK) (nm23-H4) (Nucleoside diphosphate kinase D) (NDPKD). [Source:Uniprot/SWISSPROT;Acc:O00746]	H200001752	Hs.9235	4.5947	2.40742
Protein BAP28. [Source:Uniprot/SWISSPROT;Acc:Q9H583]	H200008855	Hs.708114	4.59473	2.44583
zinc finger protein 626 [Source:RefSeq_peptide;Acc:NP_660340]	H200019593	Hs.128692	4.59491	2.34413
D123 gene product [Source:RefSeq_peptide;Acc:NP_006014]	H200006879	Hs.412842	4.59544	1.96303
-	opHsV0400010125	#N/A	4.59712	2.13753
zinc finger protein 262 [Source:RefSeq_peptide;Acc:NP_005086]	H300020336	Hs.269211	4.59731	2.74578
Tubulin gamma-1 chain (Gamma-1 tubulin) (Gamma-tubulin complex component 1) (GCP-1). [Source:Uniprot/SWISSPROT;Acc:P23258]	H300003895	Hs.279669	4.5982	2.02233
palladin [Source:RefSeq_peptide;Acc:NP_057165]	H200014626	Hs.151220	4.60072	3.48552
F-box only protein 17 (F-box only protein 26). [Source:Uniprot/SWISSPROT;Acc:Q96EF6]	H200016187	Hs.531770	4.60321	3.03259
PREDICTED: similar to 60S ribosomal protein L7a (Surfeit locus protein 3) (PLA-X polypeptide) [Source:RefSeq_peptide;Acc:XP_497217]	H300002255	#N/A	4.60337	1.89966
uncharacterized bone marrow protein BM033 [Source:RefSeq_peptide;Acc:NP_060922]	H200008125	Hs.387856	4.60341	2.14103
NudC domain containing 2 [Source:RefSeq_peptide;Acc:NP_660309]	H200011425	Hs.140443	4.60657	1.9155
Leucine-rich repeat-containing protein 1 (LAP and no PDZ protein) (LANO adapter protein). [Source:Uniprot/SWISSPROT;Acc:Q9BTT6]	H200004289	Hs.485581	4.60781	2.27345
Activating signal cointegrator 1 complex subunit 3 (EC 3.6.1.-) (ASC-1 complex subunit p200) (Trip4 complex subunit p200) (Helicase, ATP binding 1). [Source:Uniprot/SWISSPROT;Acc:Q8N3C0]	H200004865	Hs.486031	4.60893	2.34428
Centrosomal protein of 63 kDa (Cep63 protein). [Source:Uniprot/SWISSPROT;Acc:Q96MT8]	opHsV0400002341	Hs.443301	4.60962	2.34802
staufen homolog 2 [Source:RefSeq_peptide;Acc:NP_055208]	H200010757	Hs.561815	4.61035	1.90431
-	H200017323	#N/A	4.61172	2.37018
-	opHsV0400007678	#N/A	4.61589	1.81353
Pleiotrophin precursor (PTN) (Heparin-binding growth-associated molecule) (HB-GAM) (Heparin-binding growth factor 8) (HBGF-8) (Osteoblast specific factor 1) (OSF-1) (Heparin-binding neurite outgrowth promoting factor 1) (HBNF-1) (Heparin-binding brain mit	H300002914	#N/A	4.61607	9.02796
TPR repeat containing [Source:Uniprot/SWISSPROT;Acc:Q96AY4]	H300002071	Hs.387856	4.61608	1.72021
Extracellular sulfatase Sulf-1 precursor (EC 3.1.6.-) (HSulf-1). [Source:Uniprot/SWISSPROT;Acc:Q8IWU6]	H200005722	Hs.409602	4.61862	9.66943
Progesterone-induced blocking factor 1. [Source:Uniprot/SWISSPROT;Acc:Q8WXW3]	H200004657	Hs.441926	4.61969	2.99607
Inosine-5'-monophosphate dehydrogenase 2 (EC 1.1.1.205) (IMP dehydrogenase 2) (IMPDH-II) (IMPD 2). [Source:Uniprot/SWISSPROT;Acc:P12268]	H200006102	Hs.654400	4.61979	2.43067
Ribonuclease H1 (EC 3.1.26.4) (RNase H1) (Ribonuclease H type II). [Source:Uniprot/SWISSPROT;Acc:O60930]	H200008332	Hs.568006	4.6224	2.11233
-	opHsV0400008970	#N/A	4.62322	2.22262
Peroxisomal membrane protein 4 (24 kDa peroxisomal intrinsic membrane protein). [Source:Uniprot/SWISSPROT;Acc:Q9Y6I8]	H200015714	Hs.516986	4.62546	2.25907
37 kDa protein [Source:IPI;Acc:IPI00514881]	H300007707	#N/A	4.62621	2.25137
PMS1 protein homolog 2 (DNA mismatch repair protein PMS2). [Source:Uniprot/SWISSPROT;Acc:P54278]	H200008270	Hs.632637	4.62635	1.62372
protein expressed in T-cells and eosinophils in atopic dermatitis [Source:RefSeq_peptide;Acc:NP_055428]	H200006306	Hs.484242	4.62676	2.12503
Alsin (Amyotrophic lateral sclerosis protein 2). [Source:Uniprot/SWISSPROT;Acc:Q96Q42]	H200003787	Hs.471096	4.62776	1.84949
PREDICTED: hypothetical protein XP_499589 [Source:RefSeq_peptide;Acc:XP_499589]	opHsV0400005286	Hs.517430	4.6285	2.1478
solute carrier family 38, member 2 [Source:RefSeq_peptide;Acc:NP_061849]	H300019358	Hs.221847	4.63392	3.10861
-	H200014677	Hs.194754	4.63443	2.25177
Non-protein coding transcript	opHsV0400012182	Hs.369520	4.63748	5.87394
Tribbles homolog 3 (TRB-3) (Neuronal cell death inducible putative kinase). [Source:Uniprot/SWISSPROT;Acc:Q96RU7]	H200003690	Hs.516826	4.64016	3.88321
Hypothetical protein	opHsV0400011936	Hs.591469	4.64212	5.18266
-	H300004411	#N/A	4.64489	2.63284
Ubiquitin-like protein SMT3C precursor (Ubiquitin-homology domain protein PIC1) (Ubiquitin-like protein UBL1) (Ubiquitin-related protein SUMO-1) (GAP modifying protein 1) (GMP1) (Sentrin) (OK/SW-cl.43). [Source:Uniprot/SWISSPROT;Acc:P63165]	H300010185	Hs.81424	4.64517	1.94832
5'-AMP-activated protein kinase, gamma-1 subunit (AMPK gamma-1 chain) (AMPKg). [Source:Uniprot/SWISSPROT;Acc:P54619]	H300002180	Hs.530862	4.64531	3.20651
Methionyl-tRNA synthetase (EC 6.1.1.10) (Methionine--tRNA ligase) (MetRS). [Source:Uniprot/SWISSPROT;Acc:P56192]	H300013789	Hs.632707	4.64617	3.08695
Protein transport protein Sec24D (SEC24-related protein D). [Source:Uniprot/SWISSPROT;Acc:O94855]	H200002852	Hs.189641	4.64735	2.28852
SWI/SNF-related matrix-associated actin-dependent regulator of chromatin subfamily E member 1 (BRG1-associated factor 57). [Source:Uniprot/SWISSPROT;Acc:Q969G3]	H300016918	Hs.547509	4.6477	2.15185
NudC domain containing 1 [Source:RefSeq_peptide;Acc:NP_116258]	H200014720	Hs.380291	4.6479	2.83497
optineurin [Source:RefSeq_peptide;Acc:NP_001008214]	H200017355	Hs.332706	4.64877	2.62915
-	opHsV0400006680	Hs.355606	4.64985	1.95651
Zinc finger protein 193 (PRD51) (Zinc finger and SCAN domain containing protein 9). [Source:Uniprot/SWISSPROT;Acc:O15535]	H200010741	Hs.100921	4.65024	2.08536
-	opHsV0400004253	#N/A	4.65247	2.56516
GDP-fucose transporter 1 (Solute carrier family 35 member C1). [Source:Uniprot/SWISSPROT;Acc:Q96A29]	H200002084	Hs.12211	4.65278	1.85811
UPF3 regulator of nonsense transcripts homolog A (yeast) (UPF3A), transcript variant 2, mRNA [Source:RefSeq_dna;Acc:NM_080687]	H300008268	Hs.533855	4.65556	2.15344
Vesicle-associated membrane protein 5 (VAMP-5) (Myobrevin) (HSPC191). [Source:Uniprot/SWISSPROT;Acc:O95183]	H200005984	Hs.172684	4.65826	2.17607
CCR4-NOT transcription complex subunit 7 (CCR4-associated factor 1) (CAF1) (BTG1 binding factor 1). [Source:Uniprot/SWISSPROT;Acc:Q9UIV1]	opHsV0400006527	Hs.598387	4.65891	2.77958
Protein MANBAL. [Source:Uniprot/SWISSPROT;Acc:Q9NQG1]	H300004713	Hs.6126	4.65949	1.997
tRNA isopentenyltransferase, mitochondrial precursor (EC 2.5.1.8) (Isopentenyl-diphosphate:tRNA isopentenyltransferase) (IPP transferase) (IPTase) (IPPT) (hGRO1). [Source:Uniprot/SWISSPROT;Acc:Q9H3H1]	H300018453	Hs.356554	4.65962	2.4378
mannosyl (alpha-1,3-)-glycoprotein beta-1,4-N-acetylglucosaminyltransferase, isoenzyme B isoform 1 [Source:RefSeq_peptide;Acc:NP_055090]	H200000941	Hs.567419	4.65988	2.02292
Exostosin-like 2 (EC 2.4.1.223) (Glucuronyl-galactosyl-proteoglycan 4- alpha-N-acetylglucosaminyltransferase) (Alpha-1,4-N- acetylhexosaminyltransferase EXTL2) (Alpha-GalNAcT EXTL2) (EXT-related protein 2). [Source:Uniprot/SWISSPROT;Acc:Q9UBQ6]	H200005413	Hs.357637	4.66123	4.04077
20 kDa protein [Source:IPI;Acc:IPI00147878]	H300006905	#N/A	4.66377	2.07419
Polycomb complex protein BMI-1 (RING finger protein 51). [Source:Uniprot/SWISSPROT;Acc:P35226]	H200000117	Hs.380403	4.66382	2.22815
Mitochondrial import inner membrane translocase subunit Tim22. [Source:Uniprot/SWISSPROT;Acc:Q9Y584]	H300006487	Hs.592108	4.66422	1.77272
S100 calcium-binding protein A16 (S100F). [Source:Uniprot/SWISSPROT;Acc:Q96FQ6]	opHsV0400003639	Hs.515714	4.66513	3.76443
Similar to Alpha enolase (EC 4	opHsV0400010709	Hs.12319	4.67021	3.39185
Zinc phosphodiesterase ELAC protein 1 (EC 3.1.26.11) (Ribonuclease Z 1) (RNase Z 1) (tRNase Z 1) (tRNA 3 endonuclease 1) (ElaC homolog protein 1) (Deleted in Ma29). [Source:Uniprot/SWISSPROT;Acc:Q9H777]	H200004849	Hs.75862	4.6721	2.16369
Ubiquitin-conjugating enzyme E2 variant 2 (MMS2) (Enterocyte differentiation associated factor EDAF-1) (Enterocyte differentiation promoting factor) (EDPF-1) (Vitamin D3 inducible protein) (DDVit 1). [Source:Uniprot/SWISSPROT;Acc:Q15819]	H300010808	Hs.491695	4.67227	1.81767
Zinc finger CW-type coiled-coil domain protein 2. [Source:Uniprot/SWISSPROT;Acc:Q8TE76]	H200005453	Hs.496544	4.67256	2.91027
Presynaptic protein SAP102 (Synapse-associated protein 102) (Neuroendocrine-DLG) (NE-DLG) (Discs, large homolog 3). [Source:Uniprot/SWISSPROT;Acc:Q92796]	H300011440	Hs.522680	4.67365	2.03514
(OTTHUMP00000022228) (Fragment). [Source:Uniprot/SPTREMBL;Acc:Q8N2W6]	H300007150	Hs.259594	4.67478	2.02152
Enabled protein homolog. [Source:Uniprot/SWISSPROT;Acc:Q8N8S7]	H200002416	Hs.497893	4.6769	3.6143
29 kDa protein [Source:IPI;Acc:IPI00411352]	opHsV0400004103	#N/A	4.67752	2.47403
Pleckstrin homology domain-containing protein family A member 4 (Phosphoinositol 3-phosphate binding protein-1) (PEPP-1). [Source:Uniprot/SWISSPROT;Acc:Q9H4M7]	H200001783	Hs.9469	4.67853	2.21471
ORM1-like 1 [Source:RefSeq_peptide;Acc:NP_057551]	H200001510	Hs.700632	4.68071	1.97243
Alpha-(1,6)-fucosyltransferase (EC 2.4.1.68) (Glycoprotein 6-alpha-L- fucosyltransferase) (GDP-fucose--glycoprotein fucosyltransferase) (GDP-L-Fuc:N-acetyl-beta-D-glucosaminide alpha1,6-fucosyltransferase) (alpha1-6FucT) (Fucosyltransferase 8). [Source:Un	H200012141	#N/A	4.68153	3.60388
FYVE-finger-containing Rab5 effector protein rabenosyn-5 [Source:RefSeq_peptide;Acc:NP_071735]	H300009965	Hs.475565	4.68321	1.90728
7 kDa protein [Source:IPI;Acc:IPI00333689]	opHsV0400001061	#N/A	4.68419	2.23075
RAD50-interacting protein 1 (Protein RINT-1) (HsRINT-1). [Source:Uniprot/SWISSPROT;Acc:Q6NUQ1]	H200004718	Hs.531388	4.68445	1.99843
Zinc finger protein 7 (Zinc finger protein KOX4) (Zinc finger protein HF.16). [Source:Uniprot/SWISSPROT;Acc:P17097]	H200000531	Hs.493218	4.68514	2.04538
Hypothetical protein	opHsV0400012682	Hs.591340	4.68534	2.98251
MAWD binding protein (Unknown protein 32 from 2D-page of liver tissue). [Source:Uniprot/SWISSPROT;Acc:P30039]	opHsV0400006414	Hs.198158	4.68808	2.3172
Non-protein coding transcript	opHsV0400010986	Hs.596923	4.68874	3.42577
transmembrane protein with EGF-like and two follistatin-like domains 1 [Source:RefSeq_peptide;Acc:NP_003683]	opHsV0400002885	Hs.336224	4.68952	2.72171
Caveolin-1. [Source:Uniprot/SWISSPROT;Acc:Q03135]	H200005908	Hs.74034	4.6979	4.62439
F-box only protein 4. [Source:Uniprot/SWISSPROT;Acc:Q9UKT5]	H300020485	Hs.165575	4.70128	2.12991
Hypothetical protein	opHsV0400011008	Hs.260750	4.70173	2.33862
HEAT-like repeat-containing protein isoform 1 [Source:RefSeq_peptide;Acc:NP_478144]	H200016480	Hs.259599	4.7034	2.68412
G-rich RNA sequence binding factor 1 [Source:RefSeq_peptide;Acc:NP_002083]	H200018810	Hs.309763	4.70757	2.03604
-	H200017448	#N/A	4.70784	2.98557
Non-protein coding transcript	opHsV0400010968	Hs.1048	4.70791	4.33745
T-complex protein 1, delta subunit (TCP-1-delta) (CCT-delta) (Stimulator of TAR RNA binding). [Source:Uniprot/SWISSPROT;Acc:P50991]	H300003701	Hs.421509	4.70827	2.22412
GTP-binding nuclear protein Ran (GTPase Ran) (Ras-like protein TC4) (Androgen receptor-associated protein 24). [Source:Uniprot/SWISSPROT;Acc:P62826]	H300010237	Hs.10842	4.70995	2.62173
betaine-homocysteine methyltransferase 2 [Source:RefSeq_peptide;Acc:NP_060084]	H200008044	Hs.114172	4.71004	3.39905
G-protein signalling modulator 2 (Mosaic protein LGN). [Source:Uniprot/SWISSPROT;Acc:P81274]	H200017259	Hs.584901	4.71121	3.42669
39S ribosomal protein L28, mitochondrial precursor (L28mt) (MRP-L28) (Melanoma antigen p15) (Melanoma-associated antigen recognized by T lymphocytes). [Source:Uniprot/SWISSPROT;Acc:Q13084]	H300003922	Hs.513230	4.71162	2.10577
Importin beta-1 subunit (Karyopherin beta-1 subunit) (Nuclear factor P97) (Importin 90). [Source:Uniprot/SWISSPROT;Acc:Q14974]	H200008434	Hs.532793	4.71389	2.27696
TatD DNase domain containing 1 [Source:RefSeq_peptide;Acc:NP_114415]	H300016046	Hs.170568	4.71401	2.01259
Rho-GTPase-activating protein 12. [Source:Uniprot/SWISSPROT;Acc:Q8IWW6]	H200002301	Hs.499264	4.71519	2.50375
-	H300019183	#N/A	4.71522	2.07081
E2IG2 protein [Source:RefSeq_peptide;Acc:NP_057649]	H200002738	Hs.475387	4.71622	1.97205
-	opHsV0400007991	Hs.313007	4.71763	9.72021
Integrin alpha-1 (Laminin and collagen receptor) (VLA-1) (CD49a). [Source:Uniprot/SWISSPROT;Acc:P56199]	H200012024	Hs.720078	4.71874	5.24819
Ubiquitin-like protein SMT3B precursor (Sentrin 2) (Ubiquitin-related protein SUMO-3) (HSMT3). [Source:Uniprot/SWISSPROT;Acc:P61956]	H300000197	Hs.546298	4.72052	2.04392
butyrate-induced transcript 1 [Source:RefSeq_peptide;Acc:NP_057479]	opHsV0400006312	Hs.512973	4.72127	3.40729
centaurin, gamma 2 [Source:RefSeq_peptide;Acc:NP_055729]	H200007427	Hs.435039	4.72211	2.34423
Tumor differentially expressed 2-like (FKSG84 protein) (UNQ263/PRO300). [Source:Uniprot/SWISSPROT;Acc:Q96SA4]	H300021167	Hs.270655	4.72284	2.22694
-	opHsV0400009824	#N/A	4.72314	2.42526
TFIIH basal transcription factor complex p62 subunit (Basic transcription factor 62 kDa subunit) (BTF2-p62) (General transcription factor IIH polypeptide 1). [Source:Uniprot/SWISSPROT;Acc:P32780]	H300020058	Hs.577202	4.72453	1.74275
3-hydroxyisobutyryl-Coenzyme A hydrolase isoform 1 [Source:RefSeq_peptide;Acc:NP_055177]	H300019884	Hs.128598	4.72576	2.11739
acheron isoform 2 [Source:RefSeq_peptide;Acc:NP_932062]	H200001173	Hs.416755	4.72579	4.01331
Mas-related G-protein coupled receptor member F (Mas-related gene F protein). [Source:Uniprot/SWISSPROT;Acc:Q96AM1]	H200012118	Hs.602397	4.72724	3.28612
zinc finger protein 480 [Source:RefSeq_peptide;Acc:NP_653285]	opHsV0400006580	Hs.147025	4.73097	2.63152
KIAA1797 [Source:RefSeq_peptide;Acc:NP_060264]	H300019477	Hs.136247	4.73133	2.7984
BBP-like protein 2 isoform b [Source:RefSeq_peptide;Acc:NP_079417]	opHsV0400002567	Hs.288912	4.73182	2.1535
N-glycosylase/DNA lyase [Includes: 8-oxoguanine DNA glycosylase (EC 3.2.2.-); DNA-(apurinic or apyrimidinic site) lyase (EC 4.2.99.18) (AP lyase)]. [Source:Uniprot/SWISSPROT;Acc:O15527]	opHsV0400005471	Hs.380271	4.7319	2.36004
SNARE-associated protein Snapin (Synaptosomal-associated protein 25 binding protein) (SNAP-associated protein). [Source:Uniprot/SWISSPROT;Acc:O95295]	H200004140	Hs.32018	4.7333	2.40324
Nucleolar preribosomal-associated protein 1 (Fragment). [Source:Uniprot/SWISSPROT;Acc:O60287]	H200002760	Hs.473611	4.73396	2.0362
27 kDa protein [Source:IPI;Acc:IPI00334324]	opHsV0400001439	#N/A	4.734	2.36091
DNA repair protein RAD51 homolog 3. [Source:Uniprot/SWISSPROT;Acc:O43502]	H300014792	Hs.412587	4.73644	2.15566
-	opHsV0400001369	#N/A	4.73774	2.55973
phospholipase C delta 3 [Source:RefSeq_peptide;Acc:NP_588614]	H200010682	Hs.380094	4.73932	1.94269
Mitogen-activated protein kinase kinase kinase 12 (EC 2.7.1.37) (Leucine-zipper protein kinase) (ZPK). [Source:Uniprot/SWISSPROT;Acc:Q12852]	H300020097	Hs.591043	4.74008	2.41892
-	H300009592	#N/A	4.74015	2.10902
Guanine nucleotide-binding protein beta subunit 5 (Transducin beta chain 5) (Gbeta5). [Source:Uniprot/SWISSPROT;Acc:O14775]	H300012334	Hs.155090	4.74188	3.37895
Proteasome subunit beta type 7 precursor (EC 3.4.25.1) (Proteasome subunit Z) (Macropain chain Z) (Multicatalytic endopeptidase complex chain Z). [Source:Uniprot/SWISSPROT;Acc:Q99436]	H200012081	Hs.213470	4.742	2.17265
DNA polymerase eta (EC 2.7.7.7) (RAD30 homolog A) (Xeroderma pigmentosum variant type protein). [Source:Uniprot/SWISSPROT;Acc:Q9Y253]	H200014092	Hs.439153	4.74504	2.53573
-	H200003651	#N/A	4.74731	2.03954
Cullin homolog 4B (CUL-4B). [Source:Uniprot/SWISSPROT;Acc:Q13620]	H300021027	Hs.102914	4.74857	2.6089
Mitogen-activated protein kinase 12 (EC 2.7.1.37) (Extracellular signal-regulated kinase 6) (ERK-6) (ERK5) (Stress-activated protein kinase-3) (Mitogen-activated protein kinase p38 gamma) (MAP kinase p38 gamma). [Source:Uniprot/SWISSPROT;Acc:P53778]	H200005143	Hs.432642	4.74962	2.05622
cleavage stimulation factor subunit 3 [Source:RefSeq_peptide;Acc:NP_001317]	H300006053	Hs.44402	4.75088	2.10905
-	opHsV0400007773	#N/A	4.75096	1.68492
Non-protein coding transcript	opHsV0400011277	Hs.12513	4.75278	1.71692
TBP-associated factor 1B [Source:RefSeq_peptide;Acc:NP_005671]	H200012277	Hs.584833	4.75309	2.33187
UPF0143 protein C14orf1 (HSPC288) (AD-011) (x0006). [Source:Uniprot/SWISSPROT;Acc:Q9UKR5]	opHsV0400000236	Hs.15106	4.75338	1.79609
-	H300000746	Hs.308613	4.75427	1.93086
Ras-related protein Rab-4A. [Source:Uniprot/SWISSPROT;Acc:P20338]	H200012177	Hs.296169	4.75553	1.69771
Zn-finger, C2H2 type domain containing protein	opHsV0400011032	Hs.301094	4.75636	2.07462
-	H200004252	#N/A	4.75871	2.31048
GTP binding protein (Fragment). [Source:Uniprot/SPTREMBL;Acc:Q06976]	H300002511	#N/A	4.75888	1.99751
actin-related protein 3-beta [Source:RefSeq_peptide;Acc:NP_065178]	H200002201	Hs.438823	4.7593	2.02446
DJ-1 protein (Oncogene DJ1). [Source:Uniprot/SWISSPROT;Acc:Q99497]	H200001957	Hs.419640	4.76039	1.71009
Potential phospholipid-transporting ATPase IIA (EC 3.6.3.1). [Source:Uniprot/SWISSPROT;Acc:O75110]	H200005715	Hs.592144	4.76795	2.59024
Conserved oligomeric Golgi complex component 6. [Source:Uniprot/SWISSPROT;Acc:Q9Y2V7]	H300019330	Hs.507805	4.77107	2.70558
Bifunctional purine biosynthesis protein PURH (OK/SW-cl.86) [Includes: Phosphoribosylaminoimidazolecarboxamide formyltransferase (EC 2.1.2.3) (AICAR transformylase); IMP cyclohydrolase (EC 3.5.4.10) (Inosinicase) (IMP synthetase) (ATIC)]. [Source:Uniprot/	H200010422	Hs.90280	4.77298	2.10804
Peroxisome assembly factor-1 (PAF-1) (Peroxin-2) (Peroxisomal membrane protein 3) (35 kDa peroxisomal membrane protein) (RING finger protein 72). [Source:Uniprot/SWISSPROT;Acc:P28328]	H200008449	Hs.592781	4.77321	1.87366
U3 small nucleolar ribonucleoprotein protein MPP10 (M phase phosphoprotein 10). [Source:Uniprot/SWISSPROT;Acc:O00566]	H200014920	Hs.656208	4.77505	1.77926
RWD domain containing protein 2. [Source:Uniprot/SWISSPROT;Acc:Q9UIY3]	H200003684	Hs.590894	4.77713	2.38161
Ubiquitin-conjugating enzyme UbcM2. [Source:Uniprot/SPTREMBL;Acc:Q7Z4W4]	H300007986	Hs.470804	4.77933	2.23738
Ribonuclease P protein subunit p40 (EC 3.1.26.5) (RNaseP protein p40) (RNase P subunit 1). [Source:Uniprot/SWISSPROT;Acc:O75818]	opHsV0400001155	Hs.511756	4.78124	3.5807
heart alpha-kinase [Source:RefSeq_peptide;Acc:NP_443179]	H200005196	Hs.275998	4.78228	5.11763
progesterone membrane binding protein [Source:RefSeq_peptide;Acc:NP_006311]	H200001734	Hs.507910	4.7855	3.60667
nuclear receptor-binding factor 1 [Source:RefSeq_peptide;Acc:NP_057095]	H200002830	Hs.183646	4.7857	2.23451
Sacsin. [Source:Uniprot/SWISSPROT;Acc:Q9NZJ4]	H300004526	Hs.159492	4.78698	4.40973
Hypothetical protein	opHsV0400010324	Hs.475103	4.78748	2.4228
Cadherin-6 precursor (Kidney-cadherin) (K-cadherin). [Source:Uniprot/SWISSPROT;Acc:P55285]	H200004197	Hs.171054	4.78919	3.94985
Gastrin-releasing peptide receptor (GRP-R) (GRP-preferring bombesin receptor). [Source:Uniprot/SWISSPROT;Acc:P30550]	H200005883	Hs.567282	4.79003	1.74772
RNA-binding protein PIPPin. [Source:Uniprot/SWISSPROT;Acc:Q9Y534]	H200011460	Hs.310893	4.79057	3.29348
DEAH (Asp-Glu-Ala-Asp/His) box polypeptide 57 isoform 3 [Source:RefSeq_peptide;Acc:NP_659432]	H300016281	Hs.468226	4.7958	2.07397
binder of Arl Two [Source:RefSeq_peptide;Acc:NP_036238]	H200001791	Hs.632873	4.79744	1.74438
Rab9 effector p40 [Source:RefSeq_peptide;Acc:NP_005824]	H200002786	Hs.19012	4.80217	1.76029
Neprilysin (EC 3.4.24.11) (Neutral endopeptidase) (NEP) (Enkephalinase) (Common acute lymphocytic leukemia antigen) (CALLA) (Neutral endopeptidase 24.11) (CD10). [Source:Uniprot/SWISSPROT;Acc:P08473]	H200000338	Hs.307734	4.80487	4.5306
10 kDa protein [Source:IPI;Acc:IPI00333087]	opHsV0400002211	#N/A	4.8073	1.93454
StAR-related lipid transfer protein 13 (StARD13) (START domain- containing protein 13) (46H23.2). [Source:Uniprot/SWISSPROT;Acc:Q9Y3M8]	opHsV0400004841	Hs.507704	4.80737	2.29012
StAR-related lipid transfer protein 5 (StARD5) (START domain- containing protein 5). [Source:Uniprot/SWISSPROT;Acc:Q9NSY2]	H300021195	Hs.513075	4.80775	2.14477
-	H200007583	Hs.164026	4.80886	1.79893
FUN14 domain containing 1 [Source:RefSeq_peptide;Acc:NP_776155]	H300001385	Hs.7549	4.80892	1.98442
Mitochondrial chaperone BCS1 (BCS1-like protein) (H-BCS1). [Source:Uniprot/SWISSPROT;Acc:Q9Y276]	H300000909	Hs.471401	4.81175	2.26698
Serine/threonine-protein kinase PFTAIRE-1 (EC 2.7.1.37). [Source:Uniprot/SWISSPROT;Acc:O94921]	H200005281	Hs.430742	4.81327	2.26797
Non-protein coding transcript	opHsV0400011411	Hs.1048	4.81463	8.5974
-	H300022646	#N/A	4.81625	2.81254
Putative homeodomain transcription factor 1. [Source:Uniprot/SWISSPROT;Acc:Q9UMS5]	H200012467	Hs.655824	4.81815	1.83096
-	H200001462	Hs.591009	4.82157	2.62606
Zinc finger SWIM domain containing protein 3. [Source:Uniprot/SWISSPROT;Acc:Q96MP5]	H200002850	Hs.292135	4.82196	1.99044
Zinc finger protein 510. [Source:Uniprot/SWISSPROT;Acc:Q9Y2H8]	H200006053	Hs.75264	4.82868	1.96252
Non-protein coding transcript	opHsV0400010553	Hs.624002	4.83177	2.06662
NAD(P)-dependent steroid dehydrogenase (EC 1.1.1.-) (H105e3 protein). [Source:Uniprot/SWISSPROT;Acc:Q15738]	H200005262	Hs.57698	4.83315	1.78137
Homeobox protein Hox-B7 (Hox-2C) (HHO.C1). [Source:Uniprot/SWISSPROT;Acc:P09629]	H200000214	Hs.436181	4.83538	2.41442
-	H300019982	#N/A	4.83601	3.481
(CGI-99). [Source:Uniprot/SWISSPROT;Acc:Q9Y224]	H200011717	Hs.534457	4.83723	2.04464
testis expressed gene 261 [Source:RefSeq_peptide;Acc:NP_653183]	H200015343	Hs.516087	4.83849	1.82924
-	H200005234	Hs.56876	4.84026	2.56085
DNA polymerase gamma subunit 2, mitochondrial precursor (EC 2.7.7.7) (Mitochondrial DNA polymerase accessory subunit) (PolG-beta) (MtPolB) (DNA polymerase gamma accessory 55 kDa subunit) (p55). [Source:Uniprot/SWISSPROT;Acc:Q9UHN1]	H200004010	Hs.437009	4.84189	2.50279
Cysteinyl-tRNA synthetase (EC 6.1.1.16) (Cysteine--tRNA ligase) (CysRS). [Source:Uniprot/SWISSPROT;Acc:P49589]	H200007476	Hs.274873	4.84237	2.0438
neuron navigator 1 [Source:RefSeq_peptide;Acc:NP_065176]	H200001198	Hs.585374	4.84686	2.57994
F-box only protein 36. [Source:Uniprot/SWISSPROT;Acc:Q8NEA4]	H300007703	Hs.140666	4.8469	2.46595
SFRS protein kinase 1 [Source:RefSeq_peptide;Acc:NP_003128]	H200006190	Hs.443861	4.85049	2.06396
Growth/differentiation factor 15 precursor (GDF-15) (Placental bone morphogenic protein) (Placental TGF-beta) (Macrophage inhibitory cytokine-1) (MIC-1) (Prostate differentiation factor) (NSAID-regulated protein 1) (NRG-1). [Source:Uniprot/SWISSPROT;Acc:Q	H200009720	Hs.616962	4.85088	3.75551
Sec1 family domain containing protein 1 (Syntaxin binding protein 1- like 2) (Vesicle transport-related protein FKSG23) (Sly1p). [Source:Uniprot/SWISSPROT;Acc:Q8WVM8]	H200003725	Hs.369168	4.85446	1.77099
Nidogen-2 precursor (NID-2) (Osteonidogen). [Source:Uniprot/SWISSPROT;Acc:Q14112]	H200006971	Hs.369840	4.85818	8.05404
17 kDa protein [Source:IPI;Acc:IPI00413839]	H300007349	#N/A	4.85831	2.10478
adipocyte-specific adhesion molecule [Source:RefSeq_peptide;Acc:NP_079045]	H200013147	Hs.591949	4.85908	5.35984
Guanine nucleotide-binding protein G(I)/G(S)/G(O) gamma-12 subunit. [Source:Uniprot/SWISSPROT;Acc:Q9UBI6]	H300000998	Hs.431101	4.86476	2.87309
transcription factor MLR1 [Source:RefSeq_peptide;Acc:NP_710153]	opHsV0400001387	Hs.446201	4.86704	1.74657
60S acidic ribosomal protein P0 (L10E). [Source:Uniprot/SWISSPROT;Acc:P05388]	opHsV0400008992	Hs.448226	4.86857	2.387
Non-protein coding transcript	opHsV0400012384	Hs.479766	4.86903	2.04604
Down syndrome critical region protein 2 (Leucine-rich protein C21- LRP). [Source:Uniprot/SWISSPROT;Acc:O95456]	opHsV0400002244	Hs.473838	4.86974	2.32093
zinc finger, ZZ domain containing 3 [Source:RefSeq_peptide;Acc:NP_056349]	H200001046	Hs.480506	4.87286	2.62549
-	opHsV0400007921	#N/A	4.87354	2.8513
Rho-related GTP-binding protein RhoE (Rho family GTPase 3) (Rnd3) (Rho8) (MemB protein). [Source:Uniprot/SWISSPROT;Acc:P61587]	H200001314	Hs.6838	4.87365	4.31591
Serine/threonine-protein kinase H1 (EC 2.7.1.37) (PSK-H1). [Source:Uniprot/SWISSPROT;Acc:P11801]	H200013715	Hs.513683	4.87382	2.56598
N-acyl-phosphatidylethanolamine-hydrolyzing phospholipase D [Source:RefSeq_peptide;Acc:NP_945341]	H300006301	Hs.324271	4.87444	2.15675
potassium channel tetramerisation domain containing 3 [Source:RefSeq_peptide;Acc:NP_057205]	H200015646	Hs.335139	4.87546	2.99567
Cleavage stimulation factor, 50 kDa subunit (CSTF 50 kDa subunit) (CF- 1 50 kDa subunit). [Source:Uniprot/SWISSPROT;Acc:Q05048]	H200008091	Hs.172865	4.87604	2.50996
Megsin (TP55) (Serpin B7). [Source:Uniprot/SWISSPROT;Acc:O75635]	H200013276	Hs.138202	4.8808	3.37267
Coproporphyrinogen III oxidase, mitochondrial precursor (EC 1.3.3.3) (Coproporphyrinogenase) (Coprogen oxidase) (COX). [Source:Uniprot/SWISSPROT;Acc:P36551]	H300009203	Hs.476982	4.88241	2.00525
22 kDa protein [Source:IPI;Acc:IPI00479705]	H300001323	#N/A	4.883	1.69544
Zinc finger protein 501. [Source:Uniprot/SWISSPROT;Acc:Q96CX3]	H200007514	Hs.401045	4.88348	1.59543
Glucosamine--fructose-6-phosphate aminotransferase [isomerizing] 1 (EC 2.6.1.16) (Hexosephosphate aminotransferase 1) (D-fructose-6- phosphate amidotransferase 1) (GFAT 1) (GFAT1). [Source:Uniprot/SWISSPROT;Acc:Q06210]	H200000437	Hs.580300	4.8848	2.49803
Laminin gamma-1 chain precursor (Laminin B2 chain). [Source:Uniprot/SWISSPROT;Acc:P11047]	H200015190	Hs.609663	4.88535	4.48724
Programmed cell death protein 5 (TFAR19 protein) (TF-1 cell apoptosis related gene-19 protein). [Source:Uniprot/SWISSPROT;Acc:O14737]	H200007687	Hs.443831	4.88543	2.2967
RNA 3'-terminal phosphate cyclase (EC 6.5.1.4) (RNA-3'-phosphate cyclase) (RNA cyclase). [Source:Uniprot/SWISSPROT;Acc:O00442]	H200003731	Hs.552835	4.8862	2.10103
Ubiquitin carboxyl-terminal hydrolase 46 (EC 3.1.2.15) (Ubiquitin thiolesterase 46) (Ubiquitin-specific processing protease 46) (Deubiquitinating enzyme 46). [Source:Uniprot/SWISSPROT;Acc:P62068]	H200011633	Hs.331478	4.88729	3.13913
28 kDa protein [Source:IPI;Acc:IPI00414967]	opHsV0400003855	#N/A	4.88757	2.52089
Mitochondrial intermediate peptidase, mitochondrial precursor (EC 3.4.24.59) (MIP). [Source:Uniprot/SWISSPROT;Acc:Q99797]	H200005651	Hs.507498	4.88883	5.18838
NGD5 protein homolog (CGI-53). [Source:Uniprot/SWISSPROT;Acc:Q9Y366]	H200003469	Hs.444332	4.8927	1.79012
Glyceraldehyde-3-phosphate dehydrogenase, liver (EC 1.2.1.12) (GAPDH). [Source:Uniprot/SWISSPROT;Acc:P04406]	H200007830	Hs.544577	4.89325	2.90637
Makorin 2 (RING finger protein 62) (HSPC070). [Source:Uniprot/SWISSPROT;Acc:Q9H000]	H200017431	Hs.591666	4.89398	3.07232
RNA pseudouridylate synthase domain containing 2 [Source:RefSeq_peptide;Acc:NP_689473]	H300011342	Hs.173311	4.89586	1.85069
-	opHsV0400000129	Hs.148609	4.89613	2.28646
talin 2 (TLN2), mRNA [Source:RefSeq_dna;Acc:NM_015059]	H300015163	Hs.511686	4.89681	3.41141
thymocyte protein thy28 isoform 1 [Source:RefSeq_peptide;Acc:NP_954995]	H300017068	Hs.13645	4.89955	1.80456
-	H200001596	#N/A	4.90117	1.90348
Ran-binding protein 6 (RanBP6). [Source:Uniprot/SWISSPROT;Acc:O60518]	H300006138	Hs.167496	4.90443	3.15189
-	H300020591	Hs.534190	4.90509	2.74829
Dedicator of cytokinesis protein 1 (180 kDa protein downstream of CRK) (DOCK180). [Source:Uniprot/SWISSPROT;Acc:Q14185]	H300007440	Hs.159195	4.90766	2.43992
ADP-ribosylation factor-like protein 1. [Source:Uniprot/SWISSPROT;Acc:P40616]	H200015794	Hs.372616	4.908	2.20573
-	H200013710	#N/A	4.90832	3.36302
Transmembrane 4 superfamily member 6 (Tetraspanin 6) (Tspan-6) (T245 protein) (Tetraspanin TM4-D) (A15 homolog) (UNQ767/PRO1560). [Source:Uniprot/SWISSPROT;Acc:O43657]	H200012278	Hs.43233	4.90832	3.54388
SH3 multiple domains 2 [Source:RefSeq_peptide;Acc:NP_065921]	H200017958	Hs.301804	4.90904	1.9213
ventricular zone expressed PH domain homolog 1 [Source:RefSeq_peptide;Acc:NP_078897]	H300020297	Hs.127657	4.9091	6.27359
Probable G-protein coupled receptor 125 precursor (UNQ556/PRO1113). [Source:Uniprot/SWISSPROT;Acc:Q8IWK6]	H300011708	Hs.99195	4.91162	2.86605
Bardet-Biedl syndrome 7 protein (BBS2-like protein 1). [Source:Uniprot/SWISSPROT;Acc:Q8IWZ6]	H200005350	Hs.591694	4.9119	3.53751
-	H200013111	#N/A	4.91282	3.15649
Zinc finger and BTB domain containing protein 24 (Zinc finger protein 450). [Source:Uniprot/SWISSPROT;Acc:O43167]	H300009436	Hs.409876	4.91308	2.5429
Non-protein coding transcript	opHsV0400011823	Hs.525549	4.91403	3.28221
PREDICTED: U2-associated SR140 protein [Source:RefSeq_peptide;Acc:XP_031553]	H300020892	Hs.596572	4.91694	2.14931
-	H300020313	#N/A	4.91975	3.23047
T-plastin. [Source:Uniprot/SWISSPROT;Acc:P13797]	H200000877	Hs.496622	4.92162	4.03451
-	H200011482	#N/A	4.92298	3.01405
-	H200007121	#N/A	4.9232	2.34172
Probable endonuclease KIAA0830 precursor (EC 3.1.30.-). [Source:Uniprot/SWISSPROT;Acc:O94919]	H200007712	Hs.167115	4.92485	3.15206
Neurofascin precursor. [Source:Uniprot/SWISSPROT;Acc:O94856]	H200002259	Hs.13349	4.92504	2.14497
DNA-directed RNA polymerase III subunit 127.6 kDa polypeptide (EC 2.7.7.6) (RNA polymerase III subunit 2) (RPC2). [Source:Uniprot/SWISSPROT;Acc:Q9NW08]	H200014763	Hs.610795	4.92571	2.58185
Angiopoietin-1 precursor (ANG-1). [Source:Uniprot/SWISSPROT;Acc:Q15389]	H200000621	Hs.369675	4.92733	7.7913
-	H300018949	#N/A	4.92765	2.06364
similar to ADAMTS-10 precursor [Source:RefSeq_peptide;Acc:NP_922932]	H200004429	Hs.482291	4.92852	4.41572
PREDICTED: similar to 40S ribosomal protein S7 (S8) [Source:RefSeq_peptide;Acc:XP_015717]	H300002164	#N/A	4.92922	2.34359
THUMP domain containing 3 [Source:RefSeq_peptide;Acc:NP_056268]	H200004005	Hs.443081	4.92939	2.36978
-	H300006668	Hs.107510	4.93226	1.92394
Lethal(3)malignant brain tumor-like protein (L(3)mbt-like) (L(3)mbt protein homolog) (H-l(3)mbt protein) (H-L(3)MBT) (L3MBTL1). [Source:Uniprot/SWISSPROT;Acc:Q9Y468]	opHsV0400006485	Hs.300863	4.93558	2.03015
Probable D-tyrosyl-tRNA(Tyr) deacylase (EC 3.1.-.-). [Source:Uniprot/SWISSPROT;Acc:Q8TEA8]	H300019694	Hs.659442	4.93752	2.48144
Receptor-type tyrosine-protein phosphatase kappa precursor (EC 3.1.3.48) (Protein-tyrosine phosphatase kappa) (R-PTP-kappa). [Source:Uniprot/SWISSPROT;Acc:Q15262]	H200006600	Hs.155919	4.93907	4.1192
COP9 signalosome complex subunit 8 (Signalosome subunit 8) (SGN8) (JAB1-containing signalosome subunit 8) (COP9 homolog) (hCOP9). [Source:Uniprot/SWISSPROT;Acc:Q99627]	opHsV0400006804	Hs.531713	4.93998	2.02548
Dual specificity protein phosphatase 14 (EC 3.1.3.48) (EC 3.1.3.16) (Mitogen-activated protein kinase phosphatase 6) (MAP kinase phosphatase 6) (MKP-6) (MKP-1 like protein tyrosine phosphatase) (MKP- L). [Source:Uniprot/SWISSPROT;Acc:O95147]	H200010490	Hs.91448	4.94125	3.20794
Cell death regulator Aven. [Source:Uniprot/SWISSPROT;Acc:Q9NQS1]	H300001565	Hs.555966	4.94217	2.90391
Low-density lipoprotein receptor-related protein 11 precursor. [Source:Uniprot/SWISSPROT;Acc:Q86VZ4]	H200019676	Hs.408355	4.94331	3.7319
-	opHsV0400007355	#N/A	4.94506	1.63467
Golgi autoantigen, golgin subfamily A member 5 (Golgin-84) (RET-fused gene 5 protein) (Ret-II protein). [Source:Uniprot/SWISSPROT;Acc:Q8TBA6]	H200015776	Hs.104320	4.94521	2.31457
Esterase D (EC 3.1.1.1). [Source:Uniprot/SWISSPROT;Acc:P10768]	H200006903	Hs.432491	4.94566	2.11779
WD repeat domain 32 [Source:RefSeq_peptide;Acc:NP_077321]	H300013012	Hs.118394	4.94693	2.10997
Non-protein coding transcript	opHsV0400011117	Hs.488293	4.94734	4.90604
Melanoma-associated antigen D2 (MAGE-D2 antigen) (MAGE-D) (Breast cancer associated gene 1 protein) (BCG-1) (11B6) (Hepatocellular carcinoma associated protein JCL-1). [Source:Uniprot/SWISSPROT;Acc:Q9UNF1]	H300015033	Hs.522665	4.95036	2.66955
HNK-1 sulfotransferase [Source:RefSeq_peptide;Acc:NP_004845]	H200014086	Hs.516370	4.95064	1.86962
AMPK-related protein kinase 5 (EC 2.7.1.37). [Source:Uniprot/SWISSPROT;Acc:O60285]	H200014893	Hs.524692	4.95223	5.04107
29 kDa protein [Source:IPI;Acc:IPI00334930]	opHsV0400001810	#N/A	4.95297	2.51932
Serum paraoxonase/arylesterase 2 (EC 3.1.1.2) (EC 3.1.8.1) (PON 2) (Serum aryldialkylphosphatase 2) (A-esterase 2) (Aromatic esterase 2). [Source:Uniprot/SWISSPROT;Acc:Q15165]	H300018766	Hs.530077	4.95328	3.4324
Probable diphthine synthase (EC 2.1.1.98) (Diphthamide biosynthesis methyltransferase) (CGI-30) (AD-018) (HSPC143) (NPD015). [Source:Uniprot/SWISSPROT;Acc:Q9H2P9]	H300021868	Hs.440776	4.95338	3.41941
39S ribosomal protein L35, mitochondrial precursor (L35mt) (MRP-L35) (BM-007). [Source:Uniprot/SWISSPROT;Acc:Q9NZE8]	H300013860	Hs.433439	4.95362	4.38014
-	H300016076	#N/A	4.95583	4.15583
-	H200015224	Hs.512740	4.95908	2.22459
leucine rich repeat and fibronectin type III domain containing 3 [Source:RefSeq_peptide;Acc:NP_078785]	H200013424	Hs.143792	4.95945	2.63132
THUMP domain containing protein 2. [Source:Uniprot/SWISSPROT;Acc:Q9BTF0]	H200004437	Hs.468254	4.95973	1.59317
LRR-repeat protein 1 (LRR-1) (4-1BB-mediated signaling molecule) (4- 1BBlrr). [Source:Uniprot/SWISSPROT;Acc:Q96L50]	H200020352	Hs.451090	4.96083	2.56144
-	H200015617	Hs.486835	4.96097	2.66458
Kelch-like protein 5. [Source:Uniprot/SWISSPROT;Acc:Q96PQ7]	H300019568	Hs.633187	4.96242	3.56759
heme binding protein 1 [Source:RefSeq_peptide;Acc:NP_057071]	H200009631	Hs.642618	4.96509	2.98705
peroxisomal biogenesis factor 11B [Source:RefSeq_peptide;Acc:NP_003837]	H200006998	Hs.504284	4.96547	2.0082
Methionyl-tRNA formyltransferase, mitochondrial precursor (EC 2.1.2.9) (MtFMT). [Source:Uniprot/SWISSPROT;Acc:Q96DP5]	H200005115	Hs.531615	4.9709	2.79571
Serine protease 23 precursor (EC 3.4.21.-) (Putative secreted protein ZSIG13) (UNQ270/PRO307). [Source:Uniprot/SWISSPROT;Acc:O95084]	H200003514	Hs.25338	4.9719	4.47863
-	H300008076	#N/A	4.97236	2.20925
Aldehyde dehydrogenase X, mitochondrial precursor (EC 1.2.1.3) (ALDH class 2). [Source:Uniprot/SWISSPROT;Acc:P30837]	H200007833	Hs.436219	4.9764	3.12103
-	H200012680	Hs.127403	4.97739	1.68369
Possible global transcription activator SNF2L1 (SWI/SNF related matrix associated actin dependent regulator of chromatin subfamily A member 1). [Source:Uniprot/SWISSPROT;Acc:P28370]	H200013811	Hs.152292	4.98095	4.74968
multiple inositol polyphosphate histidine phosphatase, 1 [Source:RefSeq_peptide;Acc:NP_004888]	H300014813	Hs.121260	4.98445	3.60654
fatty acid desaturase 2 [Source:RefSeq_peptide;Acc:NP_004256]	H200014307	Hs.502745	4.98734	3.72018
ubiquitin-activating enzyme E1-domain containing 1 isoform 2 [Source:RefSeq_peptide;Acc:NP_938143]	H200007947	Hs.170737	4.98922	1.6736
Cerebellar degeneration-related protein 2 (Paraneoplastic cerebellar degeneration-associated antigen) (Major Yo paraneoplastic antigen). [Source:Uniprot/SWISSPROT;Acc:Q01850]	H300001243	Hs.513430	4.98957	3.40238
Synaptotagmin-like protein 2 (Exophilin 4). [Source:Uniprot/SWISSPROT;Acc:Q9HCH5]	H200010534	Hs.369520	4.98997	4.30492
Hypothetical protein	opHsV0400012311	Hs.369368	4.99122	2.14278
opioid receptor, sigma 1 isoform 3 [Source:RefSeq_peptide;Acc:NP_671514]	H200003408	#N/A	4.99182	2.01753
glycosyltransferase 8 domain containing 1 [Source:RefSeq_peptide;Acc:NP_060916]	H300013687	Hs.297304	4.99235	3.46354
monooxygenase, DBH-like 1 [Source:RefSeq_peptide;Acc:NP_056344]	opHsV0400000867	Hs.6909	4.9931	4.94323
Forkhead box protein F1 (Forkhead-related protein FKHL5) (Forkhead- related transcription factor 1) (FREAC-1) (Forkhead-related activator- 1). [Source:Uniprot/SWISSPROT;Acc:Q12946]	H200014096	Hs.155591	4.99317	4.83725
WD-repeat protein 31. [Source:Uniprot/SWISSPROT;Acc:Q8NA23]	H200013086	Hs.133331	4.99478	3.20488
-	H200016560	Hs.231761	4.99905	2.50837
Semaphorin 3A precursor (Semaphorin III) (Sema III). [Source:Uniprot/SWISSPROT;Acc:Q14563]	H200000613	Hs.252451	5.00048	4.72606
Origin recognition complex subunit 4. [Source:Uniprot/SWISSPROT;Acc:O43929]	H200005147	Hs.558364	5.002	1.96467
Thioredoxin reductase 1, cytoplasmic precursor (EC 1.8.1.9) (TR) (TR1). [Source:Uniprot/SWISSPROT;Acc:Q16881]	H200002223	Hs.654922	5.00222	3.31971
Prefoldin subunit 4 (Protein C-1). [Source:Uniprot/SWISSPROT;Acc:Q9NQP4]	H200010475	Hs.91161	5.00357	2.88778
-	H200005075	#N/A	5.00407	1.64426
A-kinase anchor protein 11 (Protein kinase A anchoring protein 11) (PRKA11) (A kinase anchor protein 220 kDa) (AKAP 220) (hAKAP220). [Source:Uniprot/SWISSPROT;Acc:Q9UKA4]	H200015448	Hs.105105	5.00514	2.50845
Non-protein coding transcript	opHsV0400010940	Hs.503178	5.01425	3.31667
-	opHsV0400007099	#N/A	5.01617	2.14466
myelin gene expression factor 2 [Source:RefSeq_peptide;Acc:NP_057216]	H300019627	Hs.6638	5.01683	2.86328
Serine-threonine kinase receptor-associated protein (UNR-interacting protein) (WD-40 repeat protein PT-WD) (MAP activator with WD repeats). [Source:Uniprot/SWISSPROT;Acc:Q9Y3F4]	H200000821	Hs.504895	5.01751	2.10281
Zinc finger protein 180 (HHZ168). [Source:Uniprot/SWISSPROT;Acc:Q9UJW8]	opHsV0400006261	Hs.130683	5.01947	2.69035
Cyclin L2 (Fragment). [Source:Uniprot/SPTREMBL;Acc:Q5T2N5]	opHsV0400005540	Hs.46468	5.02106	2.58572
Spectrin beta chain, brain 1 (Spectrin, non-erythroid beta chain 1) (Beta-II spectrin) (Fodrin beta chain). [Source:Uniprot/SWISSPROT;Acc:Q01082]	opHsV0400004830	Hs.705692	5.02484	3.57211
Ligatin (Hepatocellular carcinoma-associated antigen 56). [Source:Uniprot/SWISSPROT;Acc:P41214]	H200017010	Hs.497581	5.02881	1.93797
Katanin p60 ATPase-containing subunit A-like 1 (EC 3.6.4.3) (Katanin p60 subunit A-like 1) (p60 katanin-like 1). [Source:Uniprot/SWISSPROT;Acc:Q9BW62]	H200014352	Hs.243596	5.03105	3.18255
Epsilon-sarcoglycan precursor (Epsilon-SG). [Source:Uniprot/SWISSPROT;Acc:O43556]	H200011708	Hs.371199	5.0312	4.2527
-	H300016181	Hs.643493	5.03171	3.23604
solute carrier family 39 (zinc transporter), member 13 [Source:RefSeq_peptide;Acc:NP_689477]	H200001733	Hs.720102	5.03965	2.63889
Acyl-CoA dehydrogenase family member 8, mitochondrial precursor (EC 1.3.99.-) (ACAD-8) (Isobutyryl-CoA dehydrogenase) (Activator- recruited cofactor 42 kDa component) (ARC42). [Source:Uniprot/SWISSPROT;Acc:Q9UKU7]	H200002410	Hs.14791	5.04267	1.87915
NADH-ubiquinone oxidoreductase 9 kDa subunit, mitochondrial precursor (EC 1.6.5.3) (EC 1.6.99.3) (Complex I-9KD) (CI-9KD). [Source:Uniprot/SWISSPROT;Acc:P56181]	H200005383	Hs.473937	5.04365	1.96172
armadillo repeat containing, X-linked 1 [Source:RefSeq_peptide;Acc:NP_057692]	H200001823	Hs.9728	5.04705	2.45317
kynurenine aminotransferase III isoform 2 [Source:RefSeq_peptide;Acc:NP_001008662]	H300021960	Hs.481898	5.04749	2.32102
(NF2/meningioma region protein pK1.3) (Placental protein 39.2). [Source:Uniprot/SWISSPROT;Acc:Q13769]	H300018637	Hs.75361	5.05491	2.08121
DEAD/H (Asp-Glu-Ala-Asp/His) box polypeptide 32 [Source:RefSeq_peptide;Acc:NP_060650]	H200007996	Hs.370292	5.05563	1.88848
Epithelial protein lost in neoplasm (PP624). [Source:Uniprot/SWISSPROT;Acc:Q9UHB6]	H200001929	Hs.525419	5.05616	3.38898
Calcium/calmodulin-dependent protein kinase type II gamma chain (EC 2.7.1.123) (CaM-kinase II gamma chain) (CaM kinase II gamma subunit) (CaMK-II gamma subunit) (Fragment). [Source:Uniprot/SWISSPROT;Acc:Q13555]	H300010473	Hs.523045	5.07117	1.65388
astrotactin 2 isoform d [Source:RefSeq_peptide;Acc:NP_937831]	opHsV0400006803	Hs.643599	5.0718	2.29105
Mitochondrial 28S ribosomal protein S32 (S32mt) (MRP-S32) (PTD007) (HSPC204). [Source:Uniprot/SWISSPROT;Acc:Q9Y6G3]	H200011791	Hs.199579	5.07644	1.95518
Zinc finger protein 482 (Zinc finger and BTB domain containing protein 6) (Zinc finger protein with interaction domain). [Source:Uniprot/SWISSPROT;Acc:Q15916]	H200000728	Hs.654596	5.07735	1.60621
Glypican-1 precursor. [Source:Uniprot/SWISSPROT;Acc:P35052]	H200000660	Hs.328232	5.07773	4.0764
-	opHsV0400007662	#N/A	5.07895	2.15708
Tripartite motif protein 37 (Mulibrey nanism protein). [Source:Uniprot/SWISSPROT;Acc:O94972]	H200001608	Hs.605697	5.07927	2.11911
Glycylpeptide N-tetradecanoyltransferase 1 (EC 2.3.1.97) (Peptide N- myristoyltransferase 1) (Myristoyl-CoA:protein N-myristoyltransferase 1) (NMT 1) (Type I N-myristoyltransferase). [Source:Uniprot/SWISSPROT;Acc:P30419]	H200011732	Hs.532790	5.08128	1.93749
Procollagen-lysine,2-oxoglutarate 5-dioxygenase 2 precursor (EC 1.14.11.4) (Lysyl hydroxylase 2) (LH2). [Source:Uniprot/SWISSPROT;Acc:O00469]	H300017880	Hs.477866	5.08137	4.9589
Probable U3 small nucleolar RNA-associated protein 11 (U3 snoRNA- associated protein 11) (CGI-94) (HDCMB12P). [Source:Uniprot/SWISSPROT;Acc:Q9Y3A2]	opHsV0400001918	Hs.472038	5.08137	1.96574
18 kDa protein [Source:IPI;Acc:IPI00175190]	H300002340	#N/A	5.08285	2.23977
-	H300007981	Hs.368312	5.08616	2.32545
Presynaptic protein SAP97 (Synapse-associated protein 97) (SAP-97) (Discs, large homolog 1) (hDlg). [Source:Uniprot/SWISSPROT;Acc:Q12959]	H300019221	Hs.292549	5.08793	2.3599
Probable G-protein coupled receptor GPR1. [Source:Uniprot/SWISSPROT;Acc:P46091]	H200014327	Hs.184907	5.09325	3.23963
Ras-related protein R-Ras (p23). [Source:Uniprot/SWISSPROT;Acc:P10301]	H200001809	Hs.515536	5.09337	2.21924
DNA repair protein RAD52 homolog. [Source:Uniprot/SWISSPROT;Acc:P43351]	H300012226	Hs.410355	5.09447	2.243
elongator protein 2 [Source:RefSeq_peptide;Acc:NP_060725]	H200001679	Hs.8739	5.09527	2.02445
phosphatase, orphan 2 [Source:RefSeq_peptide;Acc:NP_001008489]	H300005589	Hs.655150	5.09672	5.31383
Rho-GTPase-activating protein 12. [Source:Uniprot/SWISSPROT;Acc:Q8IWW6]	opHsV0400004225	Hs.499264	5.09909	2.68885
Hypothetical protein	opHsV0400011090	Hs.593111	5.09934	2.85353
-	H200015152	#N/A	5.09967	2.17868
Adenomatous polyposis coli protein (APC protein). [Source:Uniprot/SWISSPROT;Acc:P25054]	H200005996	Hs.158932	5.09992	2.32695
Type I inositol-1,4,5-trisphosphate 5-phosphatase (EC 3.1.3.56) (5PTase). [Source:Uniprot/SWISSPROT;Acc:Q14642]	H200012484	Hs.523360	5.10553	2.60782
ER lumen protein retaining receptor 2 (KDEL receptor 2) (KDEL endoplasmic reticulum protein retention receptor 2) (ERD2-like protein 1) (ELP-1). [Source:Uniprot/SWISSPROT;Acc:P33947]	H200012147	Hs.487498	5.10574	2.35037
Thioredoxin domain containing protein 9 (Protein 1-4) (ATP binding protein associated with cell differentiation). [Source:Uniprot/SWISSPROT;Acc:O14530]	H300004848	Hs.536122	5.10753	2.68025
nin one binding protein [Source:RefSeq_peptide;Acc:NP_054781]	H300001954	Hs.606475	5.10834	2.59183
-	H300005834	#N/A	5.11163	2.23662
zinc transporter ZTL1 [Source:RefSeq_peptide;Acc:NP_075053]	H300013061	Hs.631975	5.11349	2.15926
zinc finger protein 627 [Source:RefSeq_peptide;Acc:NP_660338]	H200002414	Hs.526665	5.11617	2.24422
Tumor suppressor candidate 4 (NPR2-like) (Gene 21 protein) (G21 protein). [Source:Uniprot/SWISSPROT;Acc:Q8WTW4]	H300016972	Hs.437083	5.11703	2.17023
-	H200016861	Hs.133020	5.11819	2.50442
Etoposide-induced protein 2.4 (p53-induced protein 8). [Source:Uniprot/SWISSPROT;Acc:O14681]	H200019993	Hs.643514	5.11891	1.97858
Transmembrane protein 14A (PTD011). [Source:Uniprot/SWISSPROT;Acc:Q9Y6G1]	H200010672	Hs.94896	5.12117	2.65633
TFIIH basal transcription factor complex helicase subunit (EC 3.6.1.-) (DNA-repair protein complementing XP-D cells) (Xeroderma pigmentosum group D complementing protein) (CXPD) (DNA excision repair protein ERCC-2). [Source:Uniprot/SWISSPROT;Acc:P18074]	H200011039	Hs.487294	5.1217	2.29351
Annexin A6 (Annexin VI) (Lipocortin VI) (P68) (P70) (Protein III) (Chromobindin 20) (67 kDa calelectrin) (Calphobindin-II) (CPB-II). [Source:Uniprot/SWISSPROT;Acc:P08133]	H300019058	Hs.412117	5.12493	2.77582
MGC4645 protein. [Source:Uniprot/SPTREMBL;Acc:Q9BTK5]	H200019325	Hs.497600	5.12749	2.33234
Alpha-catulin (Catenin alpha-like protein 1) (Alpha-catenin related protein) (ACRP). [Source:Uniprot/SWISSPROT;Acc:Q9UBT7]	H200005326	Hs.58488	5.12933	3.58557
-	H200004243	Hs.116014	5.12969	2.18034
Hypothetical protein	opHsV0400011363	Hs.533953	5.1325	5.03005
similar to RPL23AP7 protein [Source:RefSeq_peptide;Acc:NP_976047]	opHsV0400006954	#N/A	5.13287	1.92116
regulator of chromosome condensation (RCC1) and BTB (POZ) domain containing protein 1 [Source:RefSeq_peptide;Acc:NP_060661]	H200003370	Hs.508021	5.133	1.97529
Succinyl-CoA ligase [ADP-forming] beta-chain, mitochondrial precursor (EC 6.2.1.5) (Succinyl-CoA synthetase, betaA chain) (SCS-betaA) (ATP- specific succinyl-CoA synthetase beta subunit). [Source:Uniprot/SWISSPROT;Acc:Q9P2R7]	H200008566	Hs.546323	5.13497	1.99174
Hypothetical protein	opHsV0400012319	Hs.498890	5.13594	3.3244
Adapter-related protein complex 3 sigma 1 subunit (Sigma-adaptin 3a) (AP-3 complex sigma-3A subunit) (Sigma-3A-adaptin) (Clathrin- associated/assembly/adapter protein, small 3). [Source:Uniprot/SWISSPROT;Acc:Q92572]	H200006803	Hs.406191	5.13721	2.21092
protein kinase, interferon-inducible double stranded RNA dependent activator [Source:RefSeq_peptide;Acc:NP_003681]	opHsV0400005423	Hs.632540	5.13954	2.56309
-	H200019562	Hs.334526	5.14256	1.87567
zinc transporter ZTL1 [Source:RefSeq_peptide;Acc:NP_075053]	H300022385	Hs.631975	5.14291	2.1497
HIV-1 Rev binding protein 2 (Rev interacting protein 1) (Rip-1). [Source:Uniprot/SWISSPROT;Acc:Q13601]	H300013403	Hs.205558	5.15075	2.25398
-	H200007376	Hs.404220	5.15102	2.34693
zinc finger protein 416 [Source:RefSeq_peptide;Acc:NP_060349]	H200015886	Hs.247711	5.15165	1.83048
-	H200011445	Hs.257664	5.1519	3.44931
6-pyruvoyl tetrahydrobiopterin synthase (EC 4.2.3.12) (PTPS) (PTP synthase). [Source:Uniprot/SWISSPROT;Acc:Q03393]	H200000098	Hs.503860	5.15394	2.15133
-	H200016510	Hs.412102	5.16326	1.90287
-	H200001307	Hs.6815	5.16601	2.06506
-	H200008098	Hs.643460	5.16734	3.54781
BCL2/adenovirus E1B 19-kDa protein-interacting protein 3. [Source:Uniprot/SWISSPROT;Acc:Q12983]	opHsV0400000950	Hs.562561	5.16877	3.34774
PREDICTED: Melanoma associated gene [Source:RefSeq_peptide;Acc:XP_056455]	H300010985	#N/A	5.17007	4.6418
Tyrosine-protein phosphatase, non-receptor type 11 (EC 3.1.3.48) (Protein-tyrosine phosphatase 2C) (PTP-2C) (PTP-1D) (SH-PTP3) (SH- PTP2) (SHP-2). [Source:Uniprot/SWISSPROT;Acc:Q06124]	H200007043	Hs.506852	5.17016	2.81132
Biotin--protein ligase (EC 6.3.4.-) (Biotin apo-protein ligase) [Includes: Biotin--[methylmalonyl-CoA-carboxytransferase] ligase (EC 6.3.4.9); Biotin--[propionyl-CoA-carboxylase [ATP-hydrolyzing]] ligase (EC 6.3.4.10) (Holocarboxylase synthetase) (HCS); B	H200006682	Hs.371350	5.1704	2.1468
Integrin beta-1 precursor (Fibronectin receptor beta subunit) (CD29 antigen) (Integrin VLA-4 beta subunit). [Source:Uniprot/SWISSPROT;Acc:P05556]	H300020445	Hs.429052	5.17217	4.74632
Ubiquitin conjugating enzyme 7 interacting protein 3 (Hepatitis B virus X-associated protein 4) (HBV associated factor 4). [Source:Uniprot/SWISSPROT;Acc:Q9BYM8]	opHsV0400000546	Hs.247280	5.17262	1.77026
glycosyltransferase 8 domain containing 1 [Source:RefSeq_peptide;Acc:NP_060916]	opHsV0400004106	Hs.297304	5.17314	2.64282
-	H200019677	Hs.334772	5.1735	5.31931
-	H300002629	#N/A	5.17464	2.46903
Exostosin-1 (EC 2.4.1.224) (EC 2.4.1.225) (Glucuronosyl-N- acetylglucosaminyl-proteoglycan/N-acetylglucosaminyl-proteoglycan 4- alpha-N-acetylglucosaminyltransferase) (Putative tumor suppressor protein EXT1) (Multiple exostoses protein 1). [Source:Uniprot	opHsV0400002594	#N/A	5.17798	3.20768
-	opHsV0400003872	Hs.473937	5.17989	2.85464
Probable dimethyladenosine transferase (EC 2.1.1.-) (S- adenosylmethionine-6-N',N'-adenosyl(rRNA) dimethyltransferase) (18S rRNA dimethylase) (HUSSY-05). [Source:Uniprot/SWISSPROT;Acc:Q9UNQ2]	H200012581	Hs.533222	5.18112	2.43793
F-box only protein 27 (F-box/G-domain protein 5). [Source:Uniprot/SWISSPROT;Acc:Q8NI29]	H300010084	Hs.187461	5.18119	3.25729
Deoxyguanosine kinase, mitochondrial precursor (EC 2.7.1.113) (dGK). [Source:Uniprot/SWISSPROT;Acc:Q16854]	H300019877	Hs.469022	5.18286	2.02483
-	H200014984	Hs.388170	5.18409	1.94111
TRIO and F-actin binding protein (Protein Tara) (Trio-associated repeat on actin) (HRIHFB2122). [Source:Uniprot/SWISSPROT;Acc:Q9H2D6]	H200004482	Hs.533030	5.18437	2.4911
-	H200011422	Hs.633566	5.18907	1.88818
Lysyl oxidase homolog 1 precursor (EC 1.4.3.-) (Lysyl oxidase-like protein 1) (LOL). [Source:Uniprot/SWISSPROT;Acc:Q08397]	H200005574	Hs.65436	5.19471	5.4322
clusterin associated protein 1 [Source:RefSeq_peptide;Acc:NP_055856]	H200014130	Hs.155995	5.19668	2.1603
Tubulin-specific chaperone C (Tubulin-folding cofactor C) (CFC). [Source:Uniprot/SWISSPROT;Acc:Q15814]	H200005992	Hs.75064	5.19916	1.74588
-	H300007659	Hs.355809	5.19946	1.71316
lysosomal-associated transmembrane protein 4 beta [Source:RefSeq_peptide;Acc:NP_060877]	H200009681	Hs.492314	5.20132	1.91665
Non-protein coding transcript	opHsV0400010404	Hs.12680	5.20521	5.25198
zinc finger protein 544 [Source:RefSeq_peptide;Acc:NP_055295]	opHsV0400002643	Hs.438994	5.20584	2.05607
Prolyl 4-hydroxylase alpha-2 subunit precursor (EC 1.14.11.2) (4-PH alpha-2) (Procollagen-proline,2-oxoglutarate-4-dioxygenase alpha-2 subunit) (UNQ290/PRO330). [Source:Uniprot/SWISSPROT;Acc:O15460]	H300013515	Hs.519568	5.20765	3.53386
K562 cell-derived leucine-zipper-like protein 1 [Source:RefSeq_peptide;Acc:NP_065111]	opHsV0400006371	Hs.31854	5.20783	2.29308
Cell division protein kinase 7 (EC 2.7.1.37) (CDK-activating kinase) (CAK) (TFIIH basal transcription factor complex kinase subunit) (39 kDa protein kinase) (P39 Mo15) (STK1) (CAK1). [Source:Uniprot/SWISSPROT;Acc:P50613]	H300006178	Hs.184298	5.21215	1.99803
mitochondrial ribosomal protein L30 isoform b [Source:RefSeq_peptide;Acc:NP_057587]	H300014128	Hs.590896	5.21266	2.62977
39S ribosomal protein L36, mitochondrial precursor (L36mt) (MRP-L36) (BRCA1-interacting protein 1). [Source:Uniprot/SWISSPROT;Acc:Q9P0J6]	H200004148	Hs.32196	5.21299	2.6675
Calmodulin (CaM). [Source:Uniprot/SWISSPROT;Acc:P62158]	H200008574	Hs.468442	5.21302	1.77691
-	H200003129	Hs.410924	5.21477	2.62973
F-box/LRR-repeat protein 4 (F-box and leucine-rich repeat protein 4) (F-box protein FBL4/FBL5). [Source:Uniprot/SWISSPROT;Acc:Q9UKA2]	H200004939	Hs.536850	5.21798	1.89221
Tight junction protein ZO-1 (Zonula occludens 1 protein) (Zona occludens 1 protein) (Tight junction protein 1). [Source:Uniprot/SWISSPROT;Acc:Q07157]	H200005973	Hs.510833	5.21845	3.3081
jagunal homolog 1 [Source:RefSeq_peptide;Acc:NP_115881]	H200003360	Hs.24054	5.21879	1.96691
Dynactin complex 50 kDa subunit (50 kDa dynein-associated polypeptide) (p50 dynamitin) (DCTN-50) (Dynactin 2). [Source:Uniprot/SWISSPROT;Acc:Q13561]	H200007093	Hs.289123	5.22021	1.69479
Hypothetical protein	opHsV0400012634	Hs.591122	5.2225	2.7773
-	opHsV0400010430	#N/A	5.22331	2.38479
general transcription factor IIH, polypeptide 5 [Source:RefSeq_peptide;Acc:NP_997001]	H300008120	Hs.356224	5.22686	2.78429
-	H200003664	Hs.26608	5.22791	3.78706
-	opHsV0400011387	#N/A	5.2281	3.17996
Putative alpha-mannosidase C1orf22 (EC 3.2.1.-). [Source:Uniprot/SWISSPROT;Acc:Q9BZQ6]	H300022571	Hs.523811	5.23202	1.91846
Seryl-tRNA synthetase (EC 6.1.1.11) (Serine--tRNA ligase) (SerRS). [Source:Uniprot/SWISSPROT;Acc:P49591]	H200000946	Hs.531176	5.23401	2.3217
-	H200009532	Hs.490181	5.23758	2.25593
Phosphatidylinositol N-acetylglucosaminyltransferase subunit P (EC 2.4.1.198) (Phosphatidylinositol-glycan biosynthesis, class P protein) (PIG-P) (Down syndrome critical region protein 5) (Down syndrome critical region protein C). [Source:Uniprot/SWISSPRO	opHsV0400003776	#N/A	5.23961	2.26592
-	opHsV0400006846	Hs.68846	5.24413	2.84545
E3 ubiquitin protein ligase TRAF7 (EC 6.3.2.-) (TNF receptor associated factor 7) (Ring finger and WD repeat domain 1) (RING finger protein 119). [Source:Uniprot/SWISSPROT;Acc:Q6Q0C0]	H200008503	Hs.530863	5.24572	1.8789
COP9 signalosome complex subunit 6 (Signalosome subunit 6) (SGN6) (JAB1-containing signalosome subunit 6) (Vpr interacting protein) (hVIP) (MOV34 homolog). [Source:Uniprot/SWISSPROT;Acc:Q7L5N1]	H200002495	Hs.15591	5.24617	2.07815
-	opHsV0400010292	#N/A	5.24842	1.84467
28S ribosomal protein S9, mitochondrial precursor (S9mt) (MRP-S9). [Source:Uniprot/SWISSPROT;Acc:P82933]	H300016653	Hs.590900	5.24978	2.48166
UDP-glucuronic acid/UDP-N-acetylgalactosamine transporter (UDP- GlcA/UDP-GalNAc transporter) (Solute carrier family 35 member D1). [Source:Uniprot/SWISSPROT;Acc:Q9NTN3]	H300001811	Hs.213642	5.25046	2.33711
Procollagen-lysine,2-oxoglutarate 5-dioxygenase 2 precursor (EC 1.14.11.4) (Lysyl hydroxylase 2) (LH2). [Source:Uniprot/SWISSPROT;Acc:O00469]	H300016091	Hs.477866	5.2573	7.2017
Transcription factor SOX-11. [Source:Uniprot/SWISSPROT;Acc:P35716]	H200004198	Hs.432638	5.25812	5.08554
Tyrosine-protein kinase receptor UFO precursor (EC 2.7.1.112) (AXL oncogene). [Source:Uniprot/SWISSPROT;Acc:P30530]	H200007022	Hs.590970	5.2598	5.21559
-	opHsV0400001169	Hs.218362	5.2608	2.30976
Hypothetical protein	opHsV0400012772	Hs.621424	5.26231	3.03681
-	opHsV0400006528	Hs.643428	5.26313	6.67627
Cyclin G1 (Cyclin G). [Source:Uniprot/SWISSPROT;Acc:P51959]	H200006628	Hs.79101	5.26995	6.08318
-	opHsV0400002207	Hs.169615	5.27178	2.42129
-	opHsV0400010836	Hs.334587	5.27228	6.42251
TPR domain, ankyrin-repeat and coiled-coil-containing [Source:RefSeq_peptide;Acc:NP_203752]	H200016335	Hs.61590	5.2776	3.61466
leprecan-like 2 [Source:RefSeq_peptide;Acc:NP_055077]	H300022307	Hs.631655	5.28119	3.48029
-	H200005681	Hs.187657	5.28687	2.35264
-	H200002699	Hs.18029	5.28858	1.95529
-	H200002596	#N/A	5.30202	2.11243
Zinc finger protein 265 (Zinc finger, splicing). [Source:Uniprot/SWISSPROT;Acc:O95218]	H200014668	Hs.194718	5.30508	2.36238
WD-repeat protein 21. [Source:Uniprot/SWISSPROT;Acc:Q8WV16]	H200001152	Hs.331491	5.30934	1.87528
-	H200001551	Hs.7980	5.31022	2.44398
G protein-coupled receptor associated sorting protein 2 [Source:RefSeq_peptide;Acc:NP_001004051]	H200020271	Hs.603154	5.3132	3.04028
Amyloid protein-binding protein 1 (Amyloid beta precursor protein- binding protein 1, 59 kDa) (APP-BP1) (Protooncogene protein 1) (HPP1). [Source:Uniprot/SWISSPROT;Acc:Q13564]	H200005461	Hs.460978	5.31417	3.50897
Gamma-tubulin complex component 4 (GCP-4) (hGCP4) (h76p) (Hgrip76). [Source:Uniprot/SWISSPROT;Acc:Q9UGJ1]	H300019499	Hs.584887	5.31432	1.78265
PIG-M mannosyltransferase [Source:RefSeq_peptide;Acc:NP_660150]	H200005067	Hs.552810	5.32003	3.03843
-	H200003825	#N/A	5.32034	3.24746
threonine synthase-like 1 [Source:RefSeq_peptide;Acc:NP_079114]	opHsV0400006455	Hs.534486	5.3214	3.16999
Adapter-related protein complex 4 mu 1 subunit (Mu subunit of AP-4) (AP-4 adapter complex mu subunit) (Mu-adaptin-related protein 2) (mu- ARP2) (mu4). [Source:Uniprot/SWISSPROT;Acc:O00189]	H200014660	Hs.632317	5.32259	2.1026
-	H300009988	Hs.427449	5.32816	5.94015
Myosin regulatory light chain 2, smooth muscle isoform (Myosin RLC) (LC20). [Source:Uniprot/SWISSPROT;Acc:P24844]	H300018667	Hs.504687	5.33236	5.07994
Neuronal protein 3.1 (p311 protein). [Source:Uniprot/SWISSPROT;Acc:Q16612]	H200013366	Hs.36053	5.33277	5.05795
Cytosolic 5'-nucleotidase IB (EC 3.1.3.5) (cN1B) (cN-IB) (Autoimmune infertility-related protein) (FKSG85 protein). [Source:Uniprot/SWISSPROT;Acc:Q96P26]	H300022043	Hs.288880	5.337	2.19178
Delta 1-pyrroline-5-carboxylate synthetase (P5CS) (Aldehyde dehydrogenase 18 family member A1) [Includes: Glutamate 5-kinase (EC 2.7.2.11) (Gamma-glutamyl kinase) (GK); Gamma-glutamyl phosphate reductase (GPR) (EC 1.2.1.41) (Glutamate-5-semialdehyde dehyd	H200011919	#N/A	5.33768	3.33649
27 kDa Golgi SNARE protein (Golgi SNAP receptor complex member 2) (Membrin). [Source:Uniprot/SWISSPROT;Acc:O14653]	H300017285	Hs.463278	5.33811	2.23384
-	opHsV0400007640	Hs.495485	5.34108	8.30501
-	H300002346	Hs.461030	5.3441	2.3932
-	H300004445	Hs.469925	5.34801	2.06843
Nuclear cap binding protein subunit 2 (20 kDa nuclear cap binding protein) (NCBP 20 kDa subunit) (CBP20) (NCBP interacting protein 1) (NIP1). [Source:Uniprot/SWISSPROT;Acc:P52298]	H200015709	Hs.591671	5.34824	1.97549
Docking protein 5 (Downstream of tyrosine kinase 5) (IRS6) (Protein dok-5). [Source:Uniprot/SWISSPROT;Acc:Q9P104]	H300003124	Hs.656582	5.34965	4.89301
Glyceraldehyde-3-phosphate dehydrogenase, liver (EC 1.2.1.12) (GAPDH). [Source:Uniprot/SWISSPROT;Acc:P04406]	H200007830	Hs.544577	5.35031	2.71052
-	opHsV0400003849	Hs.32433	5.35373	3.43047
ADP-sugar pyrophosphatase (EC 3.6.1.13) (EC 3.6.1.-) (Nucleoside diphosphate-linked moiety X motif 5) (YSA1H) (HSPC115). [Source:Uniprot/SWISSPROT;Acc:Q9UKK9]	H200017987	Hs.555956	5.35439	2.33897
-	H200015219	Hs.610983	5.36167	2.15029
Monocarboxylate transporter 5 (MCT 5) (MCT 4). [Source:Uniprot/SWISSPROT;Acc:O15374]	H200003299	Hs.351306	5.36185	5.42597
mitochondrial ribosomal protein L17 [Source:RefSeq_peptide;Acc:NP_071344]	H200001870	Hs.523456	5.36413	2.48276
Hypothetical protein	opHsV0400012824	Hs.157035	5.36707	2.70948
-	H200002018	Hs.11614	5.37169	2.0697
golgi membrane protein SB140 [Source:RefSeq_peptide;Acc:NP_110426]	opHsV0400000417	Hs.372050	5.37778	2.10549
Tropomyosin beta chain (Tropomyosin 2) (Beta-tropomyosin). [Source:Uniprot/SWISSPROT;Acc:P07951]	opHsV0400005727	Hs.300772	5.38166	3.29282
28S ribosomal protein S17, mitochondrial precursor (S17mt) (MRP-S17) (HSPC011). [Source:Uniprot/SWISSPROT;Acc:Q9Y2R5]	H200004694	Hs.44298	5.38306	2.14556
COUP transcription factor 1 (COUP-TF1) (COUP-TF I) (V-ERBA related protein EAR-3). [Source:Uniprot/SWISSPROT;Acc:P10589]	H200013464	Hs.519445	5.38562	3.98828
-	H300014879	Hs.486835	5.38601	3.47886
TOM1-like 1 protein (Target of myb-like 1 protein) (Src activating and signaling molecule protein). [Source:Uniprot/SWISSPROT;Acc:O75674]	H200013880	Hs.153504	5.38851	3.10588
Beta-1,4-galactosyltransferase 6 (EC 2.4.1.-) (Beta-1,4-GalTase 6) (Beta4Gal-T6) (b4Gal-T6) (UDP-galactose:beta-N-acetylglucosamine beta- 1,4-galactosyltransferase 6) (UDP-Gal:beta-GlcNAc beta-1,4- galactosyltransferase 6) [Includes: Lactosylceramide synt	H200007387	Hs.591063	5.38954	3.37776
-	opHsV0400000768	Hs.471528	5.38982	1.92347
-	opHsV0400007257	#N/A	5.39051	2.33231
Non-protein coding transcript	opHsV0400010625	Hs.432755	5.3909	4.15348
Ras-related GTP binding A [Source:RefSeq_peptide;Acc:NP_006561]	H200005243	Hs.432330	5.39593	1.68608
SVAP1 protein [Source:RefSeq_peptide;Acc:NP_444280]	H300015303	Hs.325081	5.40235	2.41925
sperm equatorial segment protein 1 [Source:RefSeq_peptide;Acc:NP_663633]	H200021247	Hs.128105	5.40335	5.48753
PREDICTED: similar to ribosomal protein S2; 40S ribosomal protein S2 [Source:RefSeq_peptide;Acc:XP_042500]	opHsV0400007062	#N/A	5.40518	2.15091
-	opHsV0400008262	Hs.528540	5.40632	3.20683
Peptidyl-glycine alpha-amidating monooxygenase precursor (EC 1.14.17.3) (PAM). [Source:Uniprot/SWISSPROT;Acc:P19021]	H300022632	Hs.369430	5.40769	6.07992
-	H200001761	Hs.528701	5.41556	3.68794
F-box and leucine-rich repeat protein 18 [Source:RefSeq_peptide;Acc:NP_079239]	H300015456	Hs.623974	5.42044	2.36265
claudin-like protein 24 [Source:RefSeq_peptide;Acc:NP_078876]	H200003539	Hs.459652	5.42171	3.25378
Bcl-2 related ovarian killer protein (Hbok). [Source:Uniprot/SWISSPROT;Acc:Q9UMX3]	H200009583	Hs.293753	5.42231	3.8446
Pre-mRNA branch site protein p14 (SF3B 14 kDa subunit) (CGI-110) (HSPC175) (Ht006). [Source:Uniprot/SWISSPROT;Acc:Q9Y3B4]	H200008294	Hs.177861	5.42803	2.23139
Non-protein coding transcript	opHsV0400012389	Hs.591874	5.43025	4.77443
Cytochrome c oxidase subunit VIIa-related protein, mitochondrial precursor (COX7a-related protein) (EB1). [Source:Uniprot/SWISSPROT;Acc:O14548]	H300001892	Hs.339639	5.43565	2.03779
WD-repeat protein 35. [Source:Uniprot/SWISSPROT;Acc:Q9P2L0]	H200013502	Hs.205427	5.43583	2.14116
Laminin beta-1 chain precursor (Laminin B1 chain). [Source:Uniprot/SWISSPROT;Acc:P07942]	H200006892	Hs.489646	5.43865	8.19525
-	opHsV0400007373	Hs.143736	5.4419	6.94656
Anaphase promoting complex subunit 10 (APC10) (Cyclosome subunit 10). [Source:Uniprot/SWISSPROT;Acc:Q9UM13]	H300015346	Hs.480876	5.44525	1.68303
Poly(rC)-binding protein 4 (Alpha-CP4). [Source:Uniprot/SWISSPROT;Acc:P57723]	H300018582	Hs.20930	5.44617	1.93822
-	H300016232	#N/A	5.44646	2.4751
Metaxin 2. [Source:Uniprot/SWISSPROT;Acc:O75431]	H200004105	Hs.470728	5.44774	2.1287
-	opHsV0400009305	#N/A	5.44986	2.27031
RNA polymerase II holoenzyme component SRB7 (RNAPII complex component SRB7). [Source:Uniprot/SWISSPROT;Acc:Q13503]	H200008877	Hs.286145	5.45217	2.87138
-	H200008874	Hs.416024	5.45541	3.07446
Probable diphthine synthase (EC 2.1.1.98) (Diphthamide biosynthesis methyltransferase) (CGI-30) (AD-018) (HSPC143) (NPD015). [Source:Uniprot/SWISSPROT;Acc:Q9H2P9]	H200020429	Hs.440776	5.45615	2.49903
zinc finger protein 605 [Source:RefSeq_peptide;Acc:NP_899061]	opHsV0400005574	Hs.29698	5.45684	3.2166
-	H200005054	Hs.433466	5.45781	2.02096
potassium channel tetramerisation domain containing 6 [Source:RefSeq_peptide;Acc:NP_699162]	H200002339	Hs.13982	5.45817	2.11285
-	H200016942	#N/A	5.45864	2.22229
-	opHsV0400006652	Hs.591727	5.46106	5.52652
-	opHsV0400008317	#N/A	5.46211	2.37686
basic, immunoglobulin-like variable motif containing [Source:RefSeq_peptide;Acc:NP_060163]	H200009367	Hs.288809	5.46808	2.63665
-	H300019130	#N/A	5.46818	3.34234
p53 target zinc finger protein isoform 2 [Source:RefSeq_peptide;Acc:NP_689426]	H200016323	Hs.386299	5.46965	3.41933
mitogen-activated protein kinase kinase kinase kinase 4 (MAP4K4), transcript variant 3, mRNA [Source:RefSeq_dna;Acc:NM_145687]	H200001266	Hs.431550	5.48012	2.63526
Dual specificity protein phosphatase 12 (EC 3.1.3.48) (EC 3.1.3.16) (Dual-specificity tyrosine phosphatase YVH1). [Source:Uniprot/SWISSPROT;Acc:Q9UNI6]	H200004683	Hs.416216	5.4825	2.12671
-	H300005918	#N/A	5.49237	2.87415
Deoxycytidylate deaminase (EC 3.5.4.12) (dCMP deaminase). [Source:Uniprot/SWISSPROT;Acc:P32321]	H200006337	Hs.183850	5.49374	1.60283
Hypothetical protein	opHsV0400011630	Hs.83293	5.49897	2.80676
Small EDRK-rich factor 1a. [Source:Uniprot/SWISSPROT;Acc:O75920]	H300016652	Hs.658079	5.50043	1.97034
Guanine nucleotide-binding protein beta subunit 5 (Transducin beta chain 5) (Gbeta5). [Source:Uniprot/SWISSPROT;Acc:O14775]	H200014026	Hs.155090	5.50404	2.24017
Galectin-1 (Beta-galactoside-binding lectin L-14-I) (Lactose-binding lectin 1) (S-Lac lectin 1) (Galaptin) (14 kDa lectin) (HPL) (HBL). [Source:Uniprot/SWISSPROT;Acc:P09382]	H300012657	Hs.445351	5.50426	2.22824
Protein PM1. [Source:Uniprot/SWISSPROT;Acc:P17152]	H200002459	Hs.719186	5.51012	1.85658
tRNA (5-methylaminomethyl-2-thiouridylate)-methyltransferase 1 (EC 2.1.1.61). [Source:Uniprot/SWISSPROT;Acc:O75648]	H200016234	Hs.439524	5.51113	2.62467
RGM domain family, member B [Source:RefSeq_peptide;Acc:NP_775941]	H300002671	#N/A	5.51856	7.60813
Multiple coagulation factor deficiency protein 2 precursor (Neural stem cell derived neuronal survival protein). [Source:Uniprot/SWISSPROT;Acc:Q8NI22]	H200007122	Hs.293689	5.52017	3.14026
-	H300016671	#N/A	5.52807	2.43981
tRNA-nucleotidyltransferase 1, mitochondrial precursor (EC 2.7.7.25) (Mitochondrial tRNA nucleotidyl transferase, CCA-adding) (mt tRNA adenylyltransferase) (mt tRNA CCA-pyrophosphorylase) (mt tRNA CCA- diphosphorylase) (mt CCA-adding enzyme) (CGI-47). [So	H300018344	Hs.567495	5.53036	2.22999
-	H300013218	#N/A	5.53085	2.16238
PREDICTED: similar to bA271B5.1 (similar to ribosomal protein S7) [Source:RefSeq_peptide;Acc:XP_370713]	H300002334	#N/A	5.53149	2.03087
PREDICTED: ubiquitin specific protease 45 [Source:RefSeq_peptide;Acc:XP_371838]	H200015170	#N/A	5.5392	1.7279
Tyrosine-protein kinase-like 7 precursor (Colon carcinoma kinase-4) (CCK-4). [Source:Uniprot/SWISSPROT;Acc:Q13308]	H300018875	Hs.90572	5.54106	2.78853
SHC transforming protein 1 (SH2 domain protein C1) (Src homology 2 domain containing transforming protein C1). [Source:Uniprot/SWISSPROT;Acc:P29353]	H200006867	Hs.433795	5.54344	3.23198
nexilin (F actin binding protein) [Source:RefSeq_peptide;Acc:NP_653174]	opHsV0400003829	Hs.632387	5.54499	7.55487
Zinc finger protein 64, isoforms 3 and 4 (Zinc finger protein 338). [Source:Uniprot/SWISSPROT;Acc:Q9NTW7]	H300011787	Hs.473082	5.54608	3.44613
-	H200014449	Hs.558618	5.54668	2.5436
fibronectin type 3 and SPRY domain containing 1 [Source:RefSeq_peptide;Acc:NP_077309]	H200003816	Hs.28144	5.54728	2.79874
Seprase (EC 3.4.21.-) (Fibroblast activation protein alpha) (Integral membrane serine protease) (170-kDa melanoma membrane-bound gelatinase). [Source:Uniprot/SWISSPROT;Acc:Q12884]	H200000111	Hs.516493	5.54755	6.94691
HBeAg-binding protein 1. [Source:Uniprot/SPTREMBL;Acc:Q7Z4H1]	H200015429	Hs.591886	5.5545	2.06791
-	H200012495	#N/A	5.55474	2.87388
FYVE and coiled-coil domain containing 1 [Source:RefSeq_peptide;Acc:NP_078789]	H300022596	Hs.200227	5.55729	2.98247
T-box transcription factor TBX2 (T-box protein 2). [Source:Uniprot/SWISSPROT;Acc:Q13207]	H200019015	Hs.531085	5.55908	5.58805
-	H300010540	Hs.24088	5.56081	2.69583
NADPH:adrenodoxin oxidoreductase, mitochondrial precursor (EC 1.18.1.2) (Adrenodoxin reductase) (AR) (Ferredoxin--NADP(+) reductase). [Source:Uniprot/SWISSPROT;Acc:P22570]	H200005690	Hs.69745	5.56629	2.31968
-	H200010855	#N/A	5.56776	3.99133
DPCD protein [Source:RefSeq_peptide;Acc:NP_056263]	H200004210	Hs.658128	5.56832	2.20612
Hypothetical protein	opHsV0400011632	Hs.76272	5.56956	2.4884
glycosyltransferase 8 domain containing 1 [Source:RefSeq_peptide;Acc:NP_060916]	opHsV0400004107	Hs.297304	5.57018	2.6264
PREDICTED: similar to Laminin receptor 1 [Source:RefSeq_peptide;Acc:XP_370865]	opHsV0400005658	#N/A	5.5704	2.21006
-	H200006215	Hs.255973	5.57756	2.99103
-	H300019408	Hs.404186	5.58371	3.71576
family with sequence similarity 33, member A [Source:RefSeq_peptide;Acc:NP_872426]	opHsV0400001941	Hs.463607	5.59272	3.17597
-	H300001920	#N/A	5.60381	2.10775
NADH-ubiquinone oxidoreductase subunit B14.5b (EC 1.6.5.3) (EC 1.6.99.3) (Complex I-B14.5b) (CI-B14.5b). [Source:Uniprot/SWISSPROT;Acc:O95298]	H300020470	Hs.407860	5.60962	2.77397
Non-protein coding transcript	opHsV0400010793	Hs.55987	5.61077	2.87089
Rho guanine nucleotide exchange factor (GEF) 17 [Source:RefSeq_peptide;Acc:NP_055601]	H200004747	Hs.573929	5.62302	2.34595
monooxygenase, DBH-like 1 [Source:RefSeq_peptide;Acc:NP_056344]	H200001330	Hs.6909	5.62311	4.11265
Skeletal muscle LIM-protein 3 (SLIM 3) (LIM-domain protein DRAL) (Four and a half LIM domains protein 2) (FHL-2). [Source:Uniprot/SWISSPROT;Acc:Q14192]	H200001634	Hs.443687	5.62443	7.24638
Adenylate cyclase, type VI (EC 4.6.1.1) (ATP pyrophosphate-lyase 6) (Ca(2+)-inhibitable adenylyl cyclase). [Source:Uniprot/SWISSPROT;Acc:O43306]	opHsV0400005060	Hs.525401	5.62618	2.87821
-	H300003377	#N/A	5.62796	2.25945
-	opHsV0400010472	Hs.505104	5.62843	2.41354
Amyotrophic lateral sclerosis 2 chromosomal region candidate gene protein 3. [Source:Uniprot/SWISSPROT;Acc:O60296]	H200013952	Hs.152774	5.6298	4.71955
Muted protein homolog. [Source:Uniprot/SWISSPROT;Acc:Q8TDH9]	H200001151	Hs.150837	5.63075	2.82521
Non-protein coding transcript	opHsV0400012722	Hs.476636	5.63559	4.30484
Coronin-2B (Coronin-like protein C) (ClipinC) (Protein FC96). [Source:Uniprot/SWISSPROT;Acc:Q9UQ03]	H200003454	Hs.551213	5.63751	3.32918
Transmembrane protein 14B. [Source:Uniprot/SWISSPROT;Acc:Q9NUH8]	opHsV0400008732	Hs.95600	5.63833	2.74759
hect domain and RLD 4 [Source:RefSeq_peptide;Acc:NP_056416]	H300022221	Hs.51891	5.64383	3.20701
HPMSR6. [Source:Uniprot/SPTREMBL;Acc:Q13670]	H300014053	#N/A	5.64442	2.10649
LIM domain only protein 7 (LOMP) (F-box only protein 20). [Source:Uniprot/SWISSPROT;Acc:Q8WWI1]	H300019436	Hs.207631	5.64506	5.73442
Spermatogenesis associated protein 7 (Spermatogenesis associated protein HSD3) (HSD-3.1). [Source:Uniprot/SWISSPROT;Acc:Q9P0W8]	H300018452	Hs.525518	5.64686	2.41392
Hypothetical protein	opHsV0400012737	Hs.498292	5.64703	3.05457
-	H300017162	#N/A	5.65035	3.88228
-	H200012803	Hs.644611	5.65429	2.89596
-	opHsV0400001970	Hs.42239	5.65549	3.58335
K+ channel tetramerization protein [Source:RefSeq_peptide;Acc:NP_115696]	H200019326	Hs.332382	5.65773	2.24975
Protocadherin 18 precursor. [Source:Uniprot/SWISSPROT;Acc:Q9HCL0]	opHsV0400004139	Hs.591691	5.65927	7.41945
Hypothetical protein	opHsV0400011087	Hs.372654	5.66115	1.90469
Tubulin alpha-3 chain (Alpha-tubulin 3) (Tubulin B-alpha-1). [Source:Uniprot/SWISSPROT;Acc:Q71U36]	H300002294	Hs.713158	5.66921	4.73938
-	H200002637	Hs.17250	5.67096	1.99949
Non-protein coding transcript	opHsV0400012752	Hs.584841	5.67157	4.15809
Zinc fingers and homeoboxes protein 3 (Triple homeobox 1 protein). [Source:Uniprot/SWISSPROT;Acc:Q9H4I2]	H300001206	Hs.380133	5.67234	3.60383
Conserved hypothetical protein	opHsV0400011444	Hs.11637	5.67369	2.6476
transmembrane protein 22 [Source:RefSeq_peptide;Acc:NP_079522]	H200011110	Hs.477692	5.67443	3.85576
Laminin alpha-4 chain precursor. [Source:Uniprot/SWISSPROT;Acc:Q16363]	H200006540	Hs.654572	5.67594	6.08897
neuron navigator 3 [Source:RefSeq_peptide;Acc:NP_055718]	H300010474	Hs.306322	5.67608	6.48127
-	opHsV0400002319	#N/A	5.67946	6.69167
Ribosome biogenesis protein Brix. [Source:Uniprot/SWISSPROT;Acc:Q8TDN6]	H300015057	Hs.718510	5.68054	3.10996
-	H200001060	0	5.68477	1.84806
STIP1 homology and U-box containing protein 1 [Source:RefSeq_peptide;Acc:NP_005852]	opHsV0400000059	Hs.592081	5.68541	2.17331
Integrin-linked protein kinase 2 (EC 2.7.1.37) (ILK-2). [Source:Uniprot/SWISSPROT;Acc:P57043]	H200001179	Hs.5158	5.68763	2.0188
Hypothetical protein	opHsV0400012853	Hs.503594	5.69056	2.93971
Vinculin (Metavinculin). [Source:Uniprot/SWISSPROT;Acc:P18206]	H200006081	Hs.500101	5.69876	3.00949
Sal-like protein 2 (Zinc finger protein SALL2) (HSal2). [Source:Uniprot/SWISSPROT;Acc:Q9Y467]	H200006732	Hs.416358	5.70396	4.24297
GPI-anchor transamidase precursor (EC 3.-.-.-) (GPI transamidase) (Phosphatidylinositol-glycan biosynthesis, class K protein) (PIG-K) (hGPI8). [Source:Uniprot/SWISSPROT;Acc:Q92643]	H200005475	Hs.178305	5.71098	1.95664
Hypothetical protein	opHsV0400011537	Hs.282998	5.7174	3.07405
-	opHsV0400004649	#N/A	5.72247	4.74794
-	H200008681	Hs.283869	5.72295	2.27245
Proteasome subunit beta type 5 precursor (EC 3.4.25.1) (Proteasome epsilon chain) (Macropain epsilon chain) (Multicatalytic endopeptidase complex epsilon chain) (Proteasome subunit X) (Proteasome chain 6) (Proteasome subunit MB1). [Source:Uniprot/SWISSPRO	H200006533	#N/A	5.72783	2.34331
-	H200013742	Hs.445814	5.73128	3.2013
-	H200001931	Hs.567576	5.73827	2.9279
Potassium channel subfamily K member 2 (Outward rectifying potassium channel protein TREK-1) (TREK-1 K(+) channel subunit) (Two-pore potassium channel TPKC1). [Source:Uniprot/SWISSPROT;Acc:O95069]	H200014948	Hs.497745	5.73858	7.75803
30 kDa protein [Source:IPI;Acc:IPI00145865]	H300015196	#N/A	5.74797	3.14302
Nck-associated protein 1 (NAP 1) (p125Nap1) (Membrane-associated protein HEM-2). [Source:Uniprot/SWISSPROT;Acc:Q9Y2A7]	H200017270	Hs.603732	5.7497	6.4577
Retinoic acid receptor beta (RAR-beta) (RAR-epsilon) (HBV-activated protein). [Source:Uniprot/SWISSPROT;Acc:P10826]	opHsV0400002054	Hs.719896	5.74973	3.96078
ATPase, Class I, type 8B, member 1 [Source:RefSeq_peptide;Acc:NP_005594]	H200007673	Hs.569910	5.75368	10.0347
Origin recognition complex subunit 3 (Origin recognition complex subunit Latheo). [Source:Uniprot/SWISSPROT;Acc:Q9UBD5]	H200005943	Hs.410228	5.75632	2.2722
Nucleoporin Nup37 (p37). [Source:Uniprot/SWISSPROT;Acc:Q8NFH4]	H200001004	Hs.444276	5.75636	3.01561
F-box only protein 22 (F-box protein FBX22p44). [Source:Uniprot/SWISSPROT;Acc:Q8NEZ5]	H200009475	Hs.591115	5.7577	3.07232
Fukutin related protein (EC 2.-.-.-). [Source:Uniprot/SWISSPROT;Acc:Q9H9S5]	H200014557	Hs.515493	5.75876	2.80403
35 kDa protein [Source:IPI;Acc:IPI00176637]	opHsV0400000185	#N/A	5.76287	2.04883
Tumor necrosis factor receptor superfamily member 27 (X-linked ectodysplasin-A2 receptor) (EDA-A2 receptor) (UNQ2448/PRO34080/PRO5727). [Source:Uniprot/SWISSPROT;Acc:Q9HAV5]	H300003241	Hs.302017	5.77056	4.2884
PREDICTED: zinc finger protein 527 [Source:RefSeq_peptide;Acc:XP_030378]	H300022341	Hs.590940	5.77677	3.13106
thioredoxin domain containing 10 [Source:RefSeq_peptide;Acc:NP_061895]	H200010758	Hs.440534	5.77718	3.26358
Sorting nexin 7. [Source:Uniprot/SWISSPROT;Acc:Q9UNH6]	H300014673	Hs.197015	5.78172	3.74581
-	opHsV0400002547	#N/A	5.78395	2.85659
-	H200016540	Hs.532296	5.78422	2.87081
-	opHsV0400002382	#N/A	5.78822	2.93844
zinc finger, C3HC type 1 [Source:RefSeq_peptide;Acc:NP_057562]	H300020048	Hs.194157	5.79615	2.05777
Guanine nucleotide-binding protein beta subunit 5 (Transducin beta chain 5) (Gbeta5). [Source:Uniprot/SWISSPROT;Acc:O14775]	H300019622	Hs.155090	5.80099	2.96626
ATP-binding cassette, sub-family D, member 3 (70 kDa peroxisomal membrane protein) (PMP70). [Source:Uniprot/SWISSPROT;Acc:P28288]	H200006324	Hs.76781	5.80823	2.04564
protein tyrosine phosphatase-like, member a [Source:RefSeq_peptide;Acc:NP_055056]	H300017825	Hs.114062	5.80863	4.37467
-	H300016017	#N/A	5.81045	4.99979
cysteine knot superfamily 1, BMP antagonist 1 [Source:RefSeq_peptide;Acc:NP_037504]	H200004472	Hs.40098	5.81155	10.0201
60S ribosomal protein L26-like 1. [Source:Uniprot/SWISSPROT;Acc:Q9UNX3]	H300005294	Hs.546390	5.81168	2.18773
-	opHsV0400010319	Hs.503721	5.81569	3.15186
40 kDa protein [Source:IPI;Acc:IPI00176678]	H300000088	#N/A	5.81748	2.9449
Ribonuclease P protein subunit p40 (EC 3.1.26.5) (RNaseP protein p40) (RNase P subunit 1). [Source:Uniprot/SWISSPROT;Acc:O75818]	opHsV0400001156	Hs.511756	5.81968	2.7768
-	H300003081	#N/A	5.82047	2.1067
Transcription elongation factor A protein 1 (Transcription elongation factor S-II protein 1) (Transcription elongation factor TFIIS.o). [Source:Uniprot/SWISSPROT;Acc:P23193]	H200006567	Hs.491745	5.82202	2.69508
Protein arginine N-methyltransferase 6 (EC 2.1.1.-) (Heterogeneous nuclear ribonucleoprotein methyltransferase-like protein 6). [Source:Uniprot/SWISSPROT;Acc:Q96LA8]	H200003585	Hs.26006	5.8229	2.29593
PREDICTED: similar to eukaryotic translation initiation factor 3, subunit 5 (epsilon) [Source:RefSeq_peptide;Acc:XP_372447]	opHsV0400002675	#N/A	5.82981	2.63552
heparan sulfate D-glucosaminyl 3-O-sulfotransferase 3A1 [Source:RefSeq_peptide;Acc:NP_006033]	H200004874	Hs.462270	5.83343	6.62268
Zinc finger CCHC domain containing protein 9. [Source:Uniprot/SWISSPROT;Acc:Q8N567]	H200002489	Hs.15536	5.83452	2.40752
Hypothetical protein	opHsV0400012961	Hs.388613	5.83524	3.03862
Kelch-like protein 5. [Source:Uniprot/SWISSPROT;Acc:Q96PQ7]	opHsV0400006839	Hs.633187	5.83973	4.62236
Carnitine O-palmitoyltransferase I, mitochondrial brain isoform (EC 2.3.1.21) (Carnitine palmitoyltransferase 1C) (CPT IC). [Source:Uniprot/SWISSPROT;Acc:Q8TCG5]	H300021357	Hs.112195	5.84041	5.11494
Hypothetical protein	opHsV0400011673	Hs.591469	5.84233	7.01214
Integrin alpha-2 precursor (Platelet membrane glycoprotein Ia) (GPIa) (Collagen receptor) (VLA-2 alpha chain) (CD49b). [Source:Uniprot/SWISSPROT;Acc:P17301]	H200016773	Hs.591770	5.84387	3.70909
Succinyl-CoA:3-ketoacid-coenzyme A transferase 1, mitochondrial precursor (EC 2.8.3.5) (Somatic-type succinyl CoA:3-oxoacid CoA- transferase) (Scot-S). [Source:Uniprot/SWISSPROT;Acc:P55809]	H200008277	Hs.278277	5.85153	3.71332
-	H300009142	Hs.323396	5.85759	2.05854
-	opHsV0400010038	Hs.512257	5.86507	2.68487
Calcium/calmodulin-dependent protein kinase type II delta chain (EC 2.7.1.123) (CaM-kinase II delta chain) (CaM kinase II delta subunit) (CaMK-II delta subunit). [Source:Uniprot/SWISSPROT;Acc:Q13557]	H300014803	Hs.144114	5.87198	2.96091
Monocarboxylate transporter 8 (MCT 8) (X-linked PEST-containing transporter) (MCT 7). [Source:Uniprot/SWISSPROT;Acc:P36021]	H200006070	Hs.75317	5.88197	3.63303
Kynurenine/alpha-aminoadipate aminotransferase mitochondrial precursor (KAT/AadAT) (Kynurenine--oxoglutarate transaminase II) (EC 2.6.1.7) (Kynurenine aminotransferase II) (Kynurenine--oxoglutarate aminotransferase II) (2-aminoadipate transaminase) (EC 2.	H200010038	Hs.529735	5.88526	2.09246
Nucleoside diphosphate linked moiety X motif 13 (EC 3.-.-.-). [Source:Uniprot/SWISSPROT;Acc:Q86X67]	H200002616	Hs.533657	5.88568	1.87321
32 kDa protein [Source:IPI;Acc:IPI00335312]	opHsV0400000468	#N/A	5.88692	2.76374
-	H300006128	Hs.107101	5.89377	2.90843
Nucleosomal binding protein 1. [Source:Uniprot/SWISSPROT;Acc:P82970]	opHsV0400004585	Hs.282204	5.89407	3.03794
-	opHsV0400009469	#N/A	5.89773	2.27171
Zinc finger protein 95 homolog (Zfp-95). [Source:Uniprot/SWISSPROT;Acc:Q9Y2L8]	H300019751	Hs.110839	5.90192	2.01002
zinc finger protein 346 [Source:RefSeq_peptide;Acc:NP_036411]	H200008493	Hs.484259	5.90888	2.36766
Ubiquitin carboxyl-terminal hydrolase 22 (EC 3.1.2.15) (Ubiquitin thiolesterase 22) (Ubiquitin-specific processing protease 22) (Deubiquitinating enzyme 22) (Fragment). [Source:Uniprot/SWISSPROT;Acc:Q9UPT9]	H200002059	Hs.462492	5.91082	2.54083
Zinc finger protein DZIP1 (DAZ-interacting protein 1/2). [Source:Uniprot/SWISSPROT;Acc:Q86YF9]	H200005395	Hs.157002	5.91745	2.81655
PREDICTED: KIAA1423 [Source:RefSeq_peptide;Acc:XP_376550]	H200017077	Hs.99145	5.92603	2.36628
AE binding protein 2 [Source:RefSeq_peptide;Acc:NP_694939]	H200008852	Hs.126497	5.93505	2.17979
RNA pseudouridylate synthase domain containing 2 [Source:RefSeq_peptide;Acc:NP_689473]	H200008129	Hs.173311	5.93571	2.50943
Insulin receptor substrate-1 (IRS-1). [Source:Uniprot/SWISSPROT;Acc:P35568]	H200010727	Hs.471508	5.93657	4.80238
-	H300010187	#N/A	5.93681	3.07779
Rho-related BTB domain-containing protein 3. [Source:Uniprot/SWISSPROT;Acc:O94955]	H200001910	Hs.445030	5.93724	8.92672
Caldesmon (CDM). [Source:Uniprot/SWISSPROT;Acc:Q05682]	H300015331	Hs.490203	5.93895	21.0122
Peroxiredoxin 2 (EC 1.11.1.-) (Thioredoxin peroxidase 1) (Thioredoxin- dependent peroxide reductase 1) (Thiol-specific antioxidant protein) (TSA) (PRP) (Natural killer cell enhancing factor B) (NKEF-B). [Source:Uniprot/SWISSPROT;Acc:P32119]	opHsV0400000717	Hs.432121	5.93976	2.62571
BET1 homolog (Golgi vesicular membrane trafficking protein p18) (hBET1). [Source:Uniprot/SWISSPROT;Acc:O15155]	H200003237	Hs.723117	5.94073	3.09096
Seprase (EC 3.4.21.-) (Fibroblast activation protein alpha) (Integral membrane serine protease) (170-kDa melanoma membrane-bound gelatinase). [Source:Uniprot/SWISSPROT;Acc:Q12884]	H300010817	Hs.516493	5.94922	8.38627
Hypothetical protein	opHsV0400010377	Hs.98428	5.94924	4.35736
Cyclin-dependent kinase 2-associated protein 1 (CDK2-associated protein 1) (Putative oral cancer suppressor) (Deleted in oral cancer- 1) (DOC-1). [Source:Uniprot/SWISSPROT;Acc:O14519]	H200000786	Hs.433201	5.95333	3.12639
D-3-phosphoglycerate dehydrogenase (EC 1.1.1.95) (3-PGDH). [Source:Uniprot/SWISSPROT;Acc:O43175]	H300006924	Hs.487296	5.95993	5.549
Fanconi anemia group F protein (FACF protein). [Source:Uniprot/SWISSPROT;Acc:Q9NPI8]	opHsV0400001434	Hs.632151	5.96012	3.11329
thrombospondin type I domain-containing 1 isoform 1 [Source:RefSeq_peptide;Acc:NP_061146]	H200019149	Hs.325667	5.96092	4.12073
Hypothetical protein	opHsV0400011088	Hs.113577	5.96358	2.03938
-	H200007938	Hs.387057	5.96565	2.56871
Rho GTPase activating protein 20 [Source:RefSeq_peptide;Acc:NP_065860]	H200001162	Hs.6136	5.96631	6.64044
mesenchymal stem cell protein DSC43 [Source:RefSeq_peptide;Acc:NP_057727]	H300004432	Hs.148584	5.97589	2.87164
-	H300019424	#N/A	5.98718	4.03656
RNA-binding protein with multiple splicing (RBP-MS). [Source:Uniprot/SWISSPROT;Acc:Q93062]	H300010992	Hs.334587	5.9968	6.37983
Bcl2-antagonist of cell death (BAD) (Bcl-2 binding component 6) (Bcl- XL/Bcl-2 associated death promoter) (Bcl-2-like 8 protein). [Source:Uniprot/SWISSPROT;Acc:Q92934]	H300013055	Hs.370254	6.00158	1.97555
Glycogenin-1 (EC 2.4.1.186). [Source:Uniprot/SWISSPROT;Acc:P46976]	H200008200	Hs.477892	6.00403	2.31534
Adapter-related protein complex 3 mu 1 subunit (Mu-adaptin 3A) (AP-3 adapter complex mu3A subunit). [Source:Uniprot/SWISSPROT;Acc:Q9Y2T2]	opHsV0400004515	Hs.500104	6.00581	2.1163
Elongation of very long chain fatty acids protein 4. [Source:Uniprot/SWISSPROT;Acc:Q9GZR5]	H200011151	Hs.101915	6.00881	4.68802
Destrin (Actin-depolymerizing factor) (ADF). [Source:Uniprot/SWISSPROT;Acc:P60981]	opHsV0400009029	Hs.304192	6.01334	3.57012
-	H300006848	#N/A	6.01954	2.17228
angiomotin like 2 [Source:RefSeq_peptide;Acc:NP_057285]	H200010529	Hs.426312	6.01991	7.78422
MAGUK p55 subfamily member 6 (Veli-associated MAGUK 1) (VAM-1). [Source:Uniprot/SWISSPROT;Acc:Q9NZW5]	H200011611	Hs.533355	6.02141	3.22973
tRNA splicing 2' phosphotransferase 1 [Source:RefSeq_peptide;Acc:NP_113660]	H200019202	Hs.326586	6.02231	2.10656
transcription elongation factor A (SII)-like 8 [Source:RefSeq_peptide;Acc:NP_001006685]	H200009246	Hs.389734	6.02282	2.19475
-	opHsV0400000871	#N/A	6.02355	2.83101
DNA-directed RNA polymerase III 62 kDa polypeptide (EC 2.7.7.6) (RNA polymerase C subunit 3) (RPC3) (RNA polymerase III C62 subunit). [Source:Uniprot/SWISSPROT;Acc:Q9BUI4]	H200016248	Hs.591457	6.0289	2.5271
Dipeptidyl peptidase IV (EC 3.4.14.5) (DPP IV) (T-cell activation antigen CD26) (TP103) (Adenosine deaminase complexing protein-2) (ADABP). [Source:Uniprot/SWISSPROT;Acc:P27487]	opHsV0400005637	Hs.368912	6.02904	7.07575
Zinc finger protein 584. [Source:Uniprot/SWISSPROT;Acc:Q8IVC4]	opHsV0400004381	Hs.439551	6.02955	3.28691
5'-nucleotidase precursor (EC 3.1.3.5) (Ecto-5'-nucleotidase) (5'-NT) (CD73 antigen). [Source:Uniprot/SWISSPROT;Acc:P21589]	H200013920	Hs.153952	6.03116	10.2601
RING-box protein 2 (Rbx2) (RING finger protein 7) (Regulator of cullins 2) (CKII beta-binding protein 1) (CKBBP1) (Sensitive to apoptosis gene protein). [Source:Uniprot/SWISSPROT;Acc:Q9UBF6]	H300015217	Hs.134623	6.03475	3.09929
Hypothetical protein	opHsV0400013167	Hs.55987	6.03507	2.53722
Zinc finger protein 501. [Source:Uniprot/SWISSPROT;Acc:Q96CX3]	H300021179	Hs.401045	6.03561	2.83924
-	opHsV0400006041	#N/A	6.03819	1.92662
apoptosis regulator [Source:RefSeq_peptide;Acc:NP_057645]	H200007757	Hs.435556	6.04587	1.8078
13 kDa protein [Source:IPI;Acc:IPI00418385]	H300003837	#N/A	6.05761	3.95776
(GL011). [Source:Uniprot/SWISSPROT;Acc:P57060]	H200004261	Hs.723298	6.05863	1.99107
short coiled-coil protein [Source:RefSeq_peptide;Acc:NP_115936]	H200008863	Hs.480815	6.06197	2.47677
Conserved oligomeric Golgi complex component 8. [Source:Uniprot/SWISSPROT;Acc:Q96MW5]	H200015263	Hs.130849	6.06843	2.24158
Glycine cleavage system H protein, mitochondrial precursor. [Source:Uniprot/SWISSPROT;Acc:P23434]	H300020147	Hs.546256	6.07473	2.59569
Syntaphilin. [Source:Uniprot/SWISSPROT;Acc:O15079]	H300005783	Hs.323833	6.07509	3.25191
limitrin [Source:RefSeq_peptide;Acc:NP_115724]	opHsV0400003828	Hs.558570	6.08068	5.22103
sperm associated antigen 16 [Source:RefSeq_peptide;Acc:NP_078808]	H200001302	Hs.602792	6.08217	3.85087
Glycyl-tRNA synthetase (EC 6.1.1.14) (Glycine--tRNA ligase) (GlyRS). [Source:Uniprot/SWISSPROT;Acc:P41250]	H200006058	Hs.404321	6.08237	2.62779
Platelet-activating factor acetylhydrolase IB alpha subunit (PAF acetylhydrolase 45 kDa subunit) (PAF-AH 45 kDa subunit) (PAF-AH alpha) (PAFAH alpha) (Lissencephaly-1 protein) (LIS-1). [Source:Uniprot/SWISSPROT;Acc:P43034]	H200006382	Hs.77318	6.08362	1.93872
-	H200016576	Hs.266782	6.08998	2.96139
Tripartite motif protein 37 (Mulibrey nanism protein). [Source:Uniprot/SWISSPROT;Acc:O94972]	H300012908	Hs.579079	6.09323	2.09894
methionine sulfoxide reductase B3 [Source:RefSeq_peptide;Acc:NP_932346]	opHsV0400000832	Hs.339024	6.09569	5.00368
Autophagy protein 12-like (APG12-like). [Source:Uniprot/SWISSPROT;Acc:O94817]	H300020315	Hs.264482	6.11511	2.74948
Similar to Drctnnb1a	opHsV0400012864	Hs.85603	6.11805	3.9533
Nedd4 family interacting protein 2 [Source:RefSeq_peptide;Acc:NP_061953]	opHsV0400000055	Hs.525093	6.1206	3.35853
-	H200011514	#N/A	6.12296	1.88919
WD repeat domain 54 [Source:RefSeq_peptide;Acc:NP_115494]	H200019057	Hs.643480	6.12358	2.65818
Leukemia associated protein 1 (Deleted in lymphocytic leukemia 1). [Source:Uniprot/SWISSPROT;Acc:O43261]	H300021475	#N/A	6.12584	4.064
Bone morphogenetic protein receptor type IA precursor (EC 2.7.1.37) (Serine/threonine-protein kinase receptor R5) (SKR5) (Activin receptor-like kinase 3) (ALK-3). [Source:Uniprot/SWISSPROT;Acc:P36894]	opHsV0400001843	Hs.524477	6.12772	4.21021
1,4-alpha-glucan branching enzyme (EC 2.4.1.18) (Glycogen branching enzyme) (Brancher enzyme). [Source:Uniprot/SWISSPROT;Acc:Q04446]	H300009602	Hs.436062	6.12796	4.73449
Fibulin-5 precursor (FIBL-5) (Developmental arteries and neural crest EGF-like protein) (Dance) (Urine p50 protein) (UP50). [Source:Uniprot/SWISSPROT;Acc:Q9UBX5]	H200002008	Hs.332708	6.13942	4.19955
Anthrax toxin receptor 1 precursor (Tumor endothelial marker 8). [Source:Uniprot/SWISSPROT;Acc:Q9H6X2]	H300021227	Hs.165859	6.14198	10.4053
Kelch domain containing protein 2 (Hepatocellular carcinoma-associated antigen 33) (Host cell factor homolog LCP). [Source:Uniprot/SWISSPROT;Acc:Q9Y2U9]	H200002917	Hs.509264	6.14752	2.13351
Apoptosis regulator Bcl-W (Bcl-2-like 2 protein). [Source:Uniprot/SWISSPROT;Acc:Q92843]	H200006042	Hs.410026	6.14789	2.26485
ER lumen protein retaining receptor 3 (KDEL receptor 3) (KDEL endoplasmic reticulum protein retention receptor 3). [Source:Uniprot/SWISSPROT;Acc:O43731]	opHsV0400006317	Hs.720434	6.16152	6.05945
zinc finger, MYM domain containing 1 [Source:RefSeq_peptide;Acc:NP_079048]	H200013242	Hs.471243	6.16365	2.48984
Similar to Homeobox protein Meis3 [Source:IPI;Acc:IPI00411957]	opHsV0400003467	#N/A	6.1663	2.47894
leukocyte receptor cluster (LRC) member 5 [Source:RefSeq_peptide;Acc:NP_076980]	H200002493	Hs.15580	6.17123	2.20238
Serine/threonine protein phosphatase 2B catalytic subunit, beta isoform (EC 3.1.3.16) (Calmodulin-dependent calcineurin A subunit, beta isoform) (CAM-PRP catalytic subunit). [Source:Uniprot/SWISSPROT;Acc:P16298]	opHsV0400003784	Hs.500067	6.17721	4.27328
-	H300018464	Hs.269768	6.18035	3.98299
Ribulose-phosphate 3-epimerase (EC 5.1.3.1) (Ribulose-5-phosphate-3- epimerase) (HUSSY-17). [Source:Uniprot/SWISSPROT;Acc:Q96AT9]	H200012585	Hs.282260	6.18051	2.55585
Glyceraldehyde-3-phosphate dehydrogenase, liver (EC 1.2.1.12) (GAPDH). [Source:Uniprot/SWISSPROT;Acc:P04406]	opHsV04TC000032	Hs.544577	6.18356	3.20871
Hypothetical protein	opHsV0400013166	Hs.603316	6.18903	3.14897
Twinfilin 1 (A6 protein) (Protein tyrosine kinase 9). [Source:Uniprot/SWISSPROT;Acc:Q12792]	H200006964	Hs.189075	6.19068	3.38792
basic helix-loop-helix domain containing, class B, 9 [Source:RefSeq_peptide;Acc:NP_085142]	H200000900	Hs.4276	6.19402	3.49749
Delta-sarcoglycan (SG-delta) (35 kDa dystrophin-associated glycoprotein) (35DAG). [Source:Uniprot/SWISSPROT;Acc:Q92629]	H200013795	Hs.591727	6.19744	4.76442
PREDICTED: thioredoxin reductase 3 [Source:RefSeq_peptide;Acc:XP_051264]	H200002868	Hs.477475	6.20015	2.52289
[truncated: 2,164 more rows]

## Sheet: S2 Normal List
Table S2: Normal List	A list of genes that significantly change in culture from P0 to P3 within our cohort of normal fibroblasts
Gene Name	Chip ID	Unigene	Score (d)	Fold Change
Transcription factor 21 (Podocyte-expressed 1) (Pod-1) (Epicardin) (Capsulin). [Source:Uniprot/SWISSPROT;Acc:O43680]	H300016395	Hs.78061	3.01799	5.9316
Zinc finger protein 174 (AW-1) (Zinc finger and SCAN domain containing protein 8). [Source:Uniprot/SWISSPROT;Acc:Q15697]	H300014319	Hs.155204	3.02714	3.34053
hect domain and RLD 4 [Source:RefSeq_peptide;Acc:NP_056416]	H300022221	Hs.51891	3.02843	3.76586
MAGUK p55 subfamily member 6 (Veli-associated MAGUK 1) (VAM-1). [Source:Uniprot/SWISSPROT;Acc:Q9NZW5]	H200011611	Hs.533355	3.02879	3.76794
Protein FAM20B precursor. [Source:Uniprot/SWISSPROT;Acc:O75063]	H200001098	Hs.5737	3.02915	3.19019
-	H300006489	Hs.513871	3.02919	2.91062
Prostaglandin E synthase (EC 5.3.99.3) (Microsomal glutathione S- transferase 1-like 1) (MGST1-L1) (p53-induced apoptosis protein 12). [Source:Uniprot/SWISSPROT;Acc:O14684]	H300011049	Hs.146688	3.03371	4.5895
Interstitial collagenase precursor (EC 3.4.24.7) (Matrix metalloproteinase-1) (MMP-1) (Fibroblast collagenase). [Source:Uniprot/SWISSPROT;Acc:P03956]	H200007011	Hs.83169	3.03517	13.0012
Multiple coagulation factor deficiency protein 2 precursor (Neural stem cell derived neuronal survival protein). [Source:Uniprot/SWISSPROT;Acc:Q8NI22]	H200007122	Hs.293689	3.04173	4.57848
solute carrier family 35, member F5 [Source:RefSeq_peptide;Acc:NP_079457]	H200011599	Hs.632527	3.04279	4.13898
-	opHsV0400004674	#N/A	3.04283	8.70204
Zinc finger MYND domain containing protein 19 (Melanin-concentrating hormone receptor 1 interacting zinc-finger protein) (MCH-R1 interacting zinc-finger protein). [Source:Uniprot/SWISSPROT;Acc:Q96E35]	H200012732	Hs.128096	3.04345	2.55481
Coagulation factor X precursor (EC 3.4.21.6) (Stuart factor) (Stuart- Prower factor). [Source:Uniprot/SWISSPROT;Acc:P00742]	H200004859	Hs.361463	3.04479	6.21521
Serine/threonine protein phosphatase 2A, 72/130 kDa regulatory subunit B (PP2A, subunit B, B''-PR72/PR130) (PP2A, subunit B, B72/B130 isoforms) (PP2A, subunit B, PR72/PR130 isoforms) (PP2A, subunit B, R3 isoform). [Source:Uniprot/SWISSPROT;Acc:Q06190]	opHsV0400000349	Hs.518155	3.05136	4.13557
60S acidic ribosomal protein P0 (L10E). [Source:Uniprot/SWISSPROT;Acc:P05388]	opHsV0400008992	Hs.448226	3.05254	2.83002
Transcription factor SOX-11. [Source:Uniprot/SWISSPROT;Acc:P35716]	H200004198	Hs.432638	3.05558	6.75745
Neural proliferation differentiation and control protein-1 precursor (NPDC-1 protein). [Source:Uniprot/SWISSPROT;Acc:Q9NQX5]	H200011379	Hs.719906	3.05606	4.85355
Phosphomannomutase 1 (EC 5.4.2.8) (PMM 1) (PMMH-22). [Source:Uniprot/SWISSPROT;Acc:Q92871]	H200006212	Hs.75835	3.05994	3.00952
Growth/differentiation factor 15 precursor (GDF-15) (Placental bone morphogenic protein) (Placental TGF-beta) (Macrophage inhibitory cytokine-1) (MIC-1) (Prostate differentiation factor) (NSAID-regulated protein 1) (NRG-1). [Source:Uniprot/SWISSPROT;Acc:Q	H200009720	Hs.616962	3.06069	12.7966
Pre-mRNA branch site protein p14 (SF3B 14 kDa subunit) (CGI-110) (HSPC175) (Ht006). [Source:Uniprot/SWISSPROT;Acc:Q9Y3B4]	H200008294	Hs.177861	3.06251	4.50901
-	H200005718	#N/A	3.06517	3.22413
Multiple EGF-like-domain protein 4 (Multiple epidermal growth factor- like domains 8). [Source:Uniprot/SWISSPROT;Acc:Q7Z7M0]	H200007297	Hs.132483	3.06884	3.02712
mitochondrial translational initiation factor 3 [Source:RefSeq_peptide;Acc:NP_690876]	opHsV0400000147	Hs.534582	3.07056	3.38446
Galanin precursor [Contains: Galanin; Galanin message-associated peptide (GMAP)]. [Source:Uniprot/SWISSPROT;Acc:P22466]	H200000490	Hs.278959	3.07228	10.7397
olfactomedin-like 2A [Source:RefSeq_peptide;Acc:NP_872293]	H200010663	Hs.357004	3.075	10.1863
Nucleoside diphosphate-linked moiety X motif 6 (Protein GFG) (GFG-1) (Antisense basic fibroblast growth factor). [Source:Uniprot/SWISSPROT;Acc:P53370]	H200019065	Hs.558459	3.07996	3.96819
COP9 signalosome complex subunit 4 (Signalosome subunit 4) (SGN4) (JAB1-containing signalosome subunit 4). [Source:Uniprot/SWISSPROT;Acc:Q9BT78]	H300019905	Hs.190384	3.08089	4.55755
Kazal-type serine protease inhibitor domain 1 [Source:RefSeq_peptide;Acc:NP_112191]	H300021961	Hs.632079	3.08435	5.11519
PREDICTED: thioredoxin reductase 3 [Source:RefSeq_peptide;Acc:XP_051264]	H200002868	Hs.477475	3.08476	3.90469
Exportin T (tRNA exportin) (Exportin(tRNA)). [Source:Uniprot/SWISSPROT;Acc:O43592]	opHsV0400006241	Hs.85951	3.08919	5.84006
Peroxiredoxin 2 (EC 1.11.1.-) (Thioredoxin peroxidase 1) (Thioredoxin- dependent peroxide reductase 1) (Thiol-specific antioxidant protein) (TSA) (PRP) (Natural killer cell enhancing factor B) (NKEF-B). [Source:Uniprot/SWISSPROT;Acc:P32119]	opHsV0400000717	Hs.432121	3.09075	3.02521
Ribulose-phosphate 3-epimerase (EC 5.1.3.1) (Ribulose-5-phosphate-3- epimerase) (HUSSY-17). [Source:Uniprot/SWISSPROT;Acc:Q96AT9]	H300016426	Hs.282260	3.09132	3.44104
-	H300009424	#N/A	3.09321	7.60567
Tumor protein D53 (hD53) (D52-like 1). [Source:Uniprot/SWISSPROT;Acc:Q16890]	H300018965	Hs.591347	3.09966	5.54017
Chromobox protein homolog 1 (Heterochromatin protein 1 homolog beta) (HP1 beta) (Modifier 1 protein) (M31) (Heterochromatin protein p25) (HP1Hsbeta) (p25beta). [Source:Uniprot/SWISSPROT;Acc:P83916]	H200006370	Hs.77254	3.10307	4.63732
-	H300013151	#N/A	3.10487	8.24796
-	H200013111	#N/A	3.10489	3.8871
Eotaxin precursor (Small inducible cytokine A11) (CCL11) (Eosinophil chemotactic protein). [Source:Uniprot/SWISSPROT;Acc:P51671]	H200005092	Hs.54460	3.10548	8.42245
-	H200004589	#N/A	3.10709	2.54236
Hypothetical protein	opHsV0400010421	Hs.599785	3.10875	8.14728
ATP-dependent DNA helicase II, 80 kDa subunit (Lupus Ku autoantigen protein p86) (Ku86) (Ku80) (86 kDa subunit of Ku antigen) (Thyroid- lupus autoantigen) (TLAA) (CTC box binding factor 85 kDa subunit) (CTCBF) (CTC85) (Nuclear factor IV) (DNA-repair prote	H300011662	#N/A	3.11035	2.75296
development and differentiation enhancing factor-like 1 [Source:RefSeq_peptide;Acc:NP_060177]	H300018128	Hs.437379	3.11131	5.02776
-	opHsV0400006235	#N/A	3.11399	3.68993
Drebrin (Developmentally regulated brain protein). [Source:Uniprot/SWISSPROT;Acc:Q16643]	H200010322	Hs.130316	3.11786	2.9734
-	H200005681	Hs.187657	3.12173	2.46555
Septin 8. [Source:Uniprot/SWISSPROT;Acc:Q92599]	H200006790	Hs.522057	3.12177	3.66316
Gap junction alpha-1 protein (Connexin 43) (Cx43) (Gap junction 43 kDa heart protein). [Source:Uniprot/SWISSPROT;Acc:P17302]	H200005947	Hs.74471	3.12265	6.85318
-	H200004584	Hs.444668	3.12448	3.22126
Ataxin-10 (Spinocerebellar ataxia type 10 protein) (Brain protein E46 homolog). [Source:Uniprot/SWISSPROT;Acc:Q9UBB4]	H200002290	Hs.475125	3.13935	3.1903
XAP-5-like protein. [Source:Uniprot/SWISSPROT;Acc:Q9Y247]	H200013320	Hs.140944	3.14226	2.76511
Hypothetical protein	opHsV0400010703	Hs.487393	3.14278	4.79546
Tripartite motif protein 32 (EC 6.3.2.-) (Zinc-finger protein HT2A) (72 kDa Tat-interacting protein). [Source:Uniprot/SWISSPROT;Acc:Q13049]	H200015560	Hs.591910	3.14297	3.45496
Tropomyosin 1 alpha chain (Alpha-tropomyosin). [Source:Uniprot/SWISSPROT;Acc:P09493]	H300022133	Hs.133892	3.14539	7.03692
Kinesin-associated protein 3 (Smg GDS-associated protein). [Source:Uniprot/SWISSPROT;Acc:Q92845]	H200007967	Hs.433442	3.1487	3.1695
Zinc finger protein 606. [Source:Uniprot/SWISSPROT;Acc:Q96JH5]	H200009088	Hs.654967	3.1513	2.86984
-	H200002237	#N/A	3.15314	5.72398
-	H300016232	#N/A	3.15372	3.98258
-	H300022914	Hs.480712	3.16154	3.13905
Eukaryotic translation initiation factor 3 subunit 5 (eIF-3 epsilon) (eIF3 p47 subunit) (eIF3f). [Source:Uniprot/SWISSPROT;Acc:O00303]	opHsV0400000874	Hs.516023	3.16442	3.65977
-	H300003975	Hs.127788	3.16874	3.94199
-	opHsV0400003875	#N/A	3.16889	3.33995
-	H300001826	Hs.29706	3.16954	4.77515
non-SMC element 1 homolog [Source:RefSeq_peptide;Acc:NP_659547]	opHsV0400005270	Hs.284295	3.17027	3.43144
Androgen induced protein 1 (AIG-1) (CGI-103). [Source:Uniprot/SWISSPROT;Acc:Q9NVV5]	H200011527	Hs.567501	3.17154	3.58921
Regulator of G-protein signaling 3 (RGS3) (RGP3). [Source:Uniprot/SWISSPROT;Acc:P49796]	H300021737	Hs.494875	3.17575	3.94661
PREDICTED: chromosome 14 open reading frame 125 [Source:RefSeq_peptide;Acc:XP_113763]	H200003383	#N/A	3.17938	2.8634
putative NFkB activating protein 373 isoform 2 [Source:RefSeq_peptide;Acc:NP_001002292]	H200016249	Hs.647659	3.18212	4.35416
Forkhead box protein F1 (Forkhead-related protein FKHL5) (Forkhead- related transcription factor 1) (FREAC-1) (Forkhead-related activator- 1). [Source:Uniprot/SWISSPROT;Acc:Q12946]	H200014096	Hs.155591	3.18439	9.50245
PREDICTED: zinc finger protein 527 [Source:RefSeq_peptide;Acc:XP_030378]	H300022341	Hs.590940	3.18477	3.24663
Zinc finger CW-type coiled-coil domain protein 2. [Source:Uniprot/SWISSPROT;Acc:Q8TE76]	H200005453	Hs.496544	3.18826	5.44065
Myosin Ib (Myosin I alpha) (MMI-alpha) (MMIa) (MYH-1c). [Source:Uniprot/SWISSPROT;Acc:O43795]	H200012339	Hs.439620	3.19066	4.48666
Ornithine decarboxylase-like protein (EC 4.1.1.17) (ODC-paralogue) (ODC-p). [Source:Uniprot/SWISSPROT;Acc:Q96A70]	H300021534	Hs.101807	3.19092	4.71792
-	H200007017	Hs.83313	3.19203	3.43577
prolyl endopeptidase-like [Source:RefSeq_peptide;Acc:NP_006027]	H200000034	Hs.444349	3.19343	4.11537
Nucleolar autoantigen No55. [Source:Uniprot/SWISSPROT;Acc:Q92791]	H200015019	Hs.446459	3.19617	9.76462
N-acetyllactosaminide beta-1,3-N-acetylglucosaminyltransferase (EC 2.4.1.149) (Poly-N-acetyllactosamine extension enzyme) (I-beta- 1,3-N-acetylglucosaminyltransferase) (iGnT) (UDP-GlcNAc:betaGal beta- 1,3-N-acetylglucosaminyltransferase 6). [Source:Unipro	H200001653	Hs.8526	3.19845	3.0782
thioredoxin domain containing 10 [Source:RefSeq_peptide;Acc:NP_061895]	H200010758	Hs.440534	3.20149	4.25363
GDP-mannose 4,6 dehydratase (EC 4.2.1.47) (GDP-D-mannose dehydratase) (GMD). [Source:Uniprot/SWISSPROT;Acc:O60547]	H300021764	Hs.144496	3.2016	3.1283
Bardet-Biedl syndrome 2 protein. [Source:Uniprot/SWISSPROT;Acc:Q9BXC9]	H200019334	Hs.333738	3.20469	3.3532
Methionyl-tRNA formyltransferase, mitochondrial precursor (EC 2.1.2.9) (MtFMT). [Source:Uniprot/SWISSPROT;Acc:Q96DP5]	H200005115	Hs.531615	3.20564	4.52468
ADAM 12 precursor (EC 3.4.24.-) (A disintegrin and metalloproteinase domain 12) (Meltrin alpha). [Source:Uniprot/SWISSPROT;Acc:O43184]	H200001692	Hs.593858	3.20642	5.89743
32 kDa protein [Source:IPI;Acc:IPI00478564]	opHsV0400005156	Hs.567723	3.2065	3.32137
cleavage stimulation factor subunit 3 [Source:RefSeq_peptide;Acc:NP_001317]	H300006053	Hs.44402	3.21075	2.64543
PREDICTED: similar to WT1-interacting protein [Source:RefSeq_peptide;Acc:XP_059037]	H300006889	#N/A	3.21296	5.35949
Hypothetical protein	opHsV0400012148	Hs.609291	3.21324	4.58185
Myosin heavy chain, nonmuscle type B (Cellular myosin heavy chain, type B) (Nonmuscle myosin heavy chain-B) (NMMHC-B). [Source:Uniprot/SWISSPROT;Acc:P35580]	H200009821	Hs.16355	3.21481	11.3573
-	H200019677	Hs.334772	3.21485	3.91923
Nuclear transcription factor Y subunit beta (NF-Y protein chain B) (NF-YB) (CCAAT-binding transcription factor subunit A) (CBF-A) (CAAT- box DNA binding protein subunit B). [Source:Uniprot/SWISSPROT;Acc:P25208]	H300000664	Hs.84928	3.21893	4.84799
Sal-like protein 2 (Zinc finger protein SALL2) (HSal2). [Source:Uniprot/SWISSPROT;Acc:Q9Y467]	H200006732	Hs.416358	3.22122	4.82099
HCV NS3-transactivated protein 1 [Source:RefSeq_peptide;Acc:NP_061921]	H200011119	Hs.101364	3.22337	3.06277
-	H200003052	#N/A	3.22844	4.17399
methionine sulfoxide reductase B3 [Source:RefSeq_peptide;Acc:NP_932346]	H300006558	Hs.339024	3.23464	6.48334
cysteine knot superfamily 1, BMP antagonist 1 [Source:RefSeq_peptide;Acc:NP_037504]	H300021089	Hs.40098	3.23698	6.87303
PREDICTED: similar to eukaryotic translation initiation factor 3, subunit 5 (epsilon) [Source:RefSeq_peptide;Acc:XP_372447]	opHsV0400002675	#N/A	3.23788	2.78223
Non-protein coding transcript	opHsV0400010584	Hs.133379	3.23877	8.12461
Glypican-1 precursor. [Source:Uniprot/SWISSPROT;Acc:P35052]	H200000660	Hs.328232	3.24879	5.85554
-	opHsV0400007714	#N/A	3.24911	4.85984
Non-protein coding transcript	opHsV0400010717	Hs.27621	3.2498	8.65689
Alcohol dehydrogenase class III chi chain (EC 1.1.1.1) (Glutathione- dependent formaldehyde dehydrogenase) (EC 1.2.1.1) (FDH). [Source:Uniprot/SWISSPROT;Acc:P11766]	opHsV0400000613	Hs.78989	3.25024	4.28926
GTP:AMP phosphotransferase mitochondrial (EC 2.7.4.10) (AK3) (Adenylate kinase 3 alpha like 1). [Source:Uniprot/SWISSPROT;Acc:Q9UIJ7]	H300020386	Hs.493362	3.25072	4.52159
Elongation factor 1-beta (EF-1-beta). [Source:Uniprot/SWISSPROT;Acc:P24534]	H200017209	Hs.421608	3.2523	4.75514
Melanoma-associated antigen H1 (MAGE-H1 antigen) (Restin). [Source:Uniprot/SWISSPROT;Acc:Q9H213]	H200017501	Hs.279819	3.25287	2.96342
Tyrosine-protein kinase transmembrane receptor ROR2 precursor (EC 2.7.1.112) (Neurotrophic tyrosine kinase, receptor-related 2). [Source:Uniprot/SWISSPROT;Acc:Q01974]	H200014094	Hs.98255	3.25716	3.98657
odd-skipped related 1 [Source:RefSeq_peptide;Acc:NP_660303]	H300002735	Hs.123933	3.26032	9.44231
-	H300017801	Hs.317593	3.26043	4.023
Carbonyl reductase [NADPH] 1 (EC 1.1.1.184) (NADPH-dependent carbonyl reductase 1) (Prostaglandin-E(2) 9-reductase) (EC 1.1.1.189) (Prostaglandin 9-ketoreductase) (15-hydroxyprostaglandin dehydrogenase [NADP+]) (EC 1.1.1.197). [Source:Uniprot/SWISSPROT;Ac	H200010291	Hs.88778	3.26048	3.07619
Hypothetical protein	opHsV0400010962	Hs.477921	3.26084	5.65607
-	opHsV0400010430	#N/A	3.26142	4.12294
Ras-related protein Rab-40B (SOCS box containing protein RAR) (Rar protein). [Source:Uniprot/SWISSPROT;Acc:Q12829]	H200018126	Hs.484068	3.26784	3.95027
Adapter-related protein complex 2 beta 1 subunit (Beta-adaptin) (Plasma membrane adaptor HA2/AP2 adaptin beta subunit) (Clathrin assembly protein complex 2 beta large chain) (AP105B). [Source:Uniprot/SWISSPROT;Acc:P63010]	H300019671	Hs.514819	3.26867	4.27566
Integrin beta-1 binding protein 1 (Integrin cytoplasmic domain- associated protein 1) (ICAP-1). [Source:Uniprot/SWISSPROT;Acc:O14713]	H300018981	Hs.467662	3.27025	3.1659
Lipid phosphate phosphohydrolase 1 (EC 3.1.3.4) (Phosphatidic acid phosphatase 2a) (Phosphatidate phosphohydrolase type 2a) (PAP2a) (PAP- 2a) (PAP2-alpha). [Source:Uniprot/SWISSPROT;Acc:O14494]	H300019939	Hs.435122	3.27157	5.62911
-	opHsV0400006427	#N/A	3.27251	5.93315
PMS1 protein homolog 1 (DNA mismatch repair protein PMS1). [Source:Uniprot/SWISSPROT;Acc:P54277]	H200011769	Hs.111749	3.27398	3.43392
Phosphoglucomutase-like protein 5 (Phosphoglucomutase-related protein) (PGM-RP) (Aciculin). [Source:Uniprot/SWISSPROT;Acc:Q15124]	H300016425	Hs.307835	3.27422	7.25656
-	opHsV0400004253	#N/A	3.27552	3.71153
Delta 1-pyrroline-5-carboxylate synthetase (P5CS) (Aldehyde dehydrogenase 18 family member A1) [Includes: Glutamate 5-kinase (EC 2.7.2.11) (Gamma-glutamyl kinase) (GK); Gamma-glutamyl phosphate reductase (GPR) (EC 1.2.1.41) (Glutamate-5-semialdehyde dehyd	H200011919	#N/A	3.2767	5.51956
KDEL (Lys-Asp-Glu-Leu) containing 1 [Source:RefSeq_peptide;Acc:NP_076994]	H200004737	Hs.408629	3.27695	4.00766
Vacuolar assembly protein VPS41 homolog (S53). [Source:Uniprot/SWISSPROT;Acc:P49754]	opHsV0400000359	Hs.592184	3.27807	3.7006
Serine/threonine-protein kinase Nek1 (EC 2.7.1.37) (NimA-related protein kinase 1) (NY-REN-55 antigen). [Source:Uniprot/SWISSPROT;Acc:Q96PY6]	H300022579	Hs.481181	3.2791	4.04687
Glutathione S-transferase Mu 2 (EC 2.5.1.18) (GSTM2-2) (GST class-mu 2). [Source:Uniprot/SWISSPROT;Acc:P28161]	H300001073	Hs.279837	3.28012	6.48676
Ku70-binding protein 3 [Source:RefSeq_peptide;Acc:NP_150592]	H200005417	Hs.61188	3.2816	3.12698
-	H300002460	Hs.192877	3.28274	5.9352
Similar to P190-B	opHsV0400010766	Hs.592313	3.2839	4.25652
dynein 2 light intermediate chain isoform 1 [Source:RefSeq_peptide;Acc:NP_057092]	opHsV0400000277	Hs.371597	3.28467	4.4539
thrombospondin type I domain-containing 1 isoform 1 [Source:RefSeq_peptide;Acc:NP_061146]	H200019149	Hs.325667	3.28605	3.64183
COP9 signalosome complex subunit 6 (Signalosome subunit 6) (SGN6) (JAB1-containing signalosome subunit 6) (Vpr interacting protein) (hVIP) (MOV34 homolog). [Source:Uniprot/SWISSPROT;Acc:Q7L5N1]	H200002495	Hs.15591	3.28869	2.93933
Delta-interacting protein A (Hepatitis delta antigen interacting protein A). [Source:Uniprot/SWISSPROT;Acc:Q15834]	H200005619	Hs.66713	3.29044	3.67413
-	H200018896	#N/A	3.2956	3.46242
Amyotrophic lateral sclerosis 2 chromosomal region candidate gene protein 3. [Source:Uniprot/SWISSPROT;Acc:O60296]	H200013952	Hs.152774	3.29775	6.59817
Junction adhesion molecule 3 precursor (JAM-3) (JAM-2) (UNQ859/PRO1868). [Source:Uniprot/SWISSPROT;Acc:Q9BX67]	H200019657	Hs.720185	3.29807	4.81934
EGF-containing fibulin-like extracellular matrix protein 2 precursor (Fibulin-4) (FIBL-4) (UPH1 protein) (UNQ200/PRO226). [Source:Uniprot/SWISSPROT;Acc:O95967]	H200001141	Hs.719933	3.2996	11.5237
Guanidinoacetate N-methyltransferase (EC 2.1.1.2). [Source:Uniprot/SWISSPROT;Acc:Q14353]	H200006820	Hs.81131	3.30197	4.09964
Calpain 2, large [catalytic] subunit precursor (EC 3.4.22.53) (Calcium-activated neutral proteinase) (CANP) (M-type) (M-calpain) (Millimolar-calpain) (Calpain large polypeptide L2). [Source:Uniprot/SWISSPROT;Acc:P17655]	opHsV0400006063	Hs.350899	3.30237	3.62079
-	opHsV0400008317	#N/A	3.30473	3.95421
Fragile X mental retardation syndrome related protein 1. [Source:Uniprot/SWISSPROT;Acc:P51114]	H300011475	Hs.478407	3.30641	4.10717
Regulator of G-protein signaling 17 (RGS17). [Source:Uniprot/SWISSPROT;Acc:Q9UGC6]	H300000043	Hs.166313	3.31179	10.7544
Non-protein coding transcript	opHsV0400010968	Hs.1048	3.31391	6.96661
-	H200004646	#N/A	3.31516	3.25917
similar to mouse 2310016A09Rik protein [Source:RefSeq_peptide;Acc:NP_620164]	H200020432	Hs.192586	3.31945	8.92247
zinc finger protein 659 [Source:RefSeq_peptide;Acc:NP_078973]	H200010953	Hs.21026	3.31969	4.07248
-	H200019170	#N/A	3.3237	5.17104
Non-protein coding transcript	opHsV0400011372	Hs.585799	3.32518	3.39269
protein tyrosine phosphatase-like, member a [Source:RefSeq_peptide;Acc:NP_055056]	H300017825	Hs.114062	3.32603	4.72548
Serine protease 23 precursor (EC 3.4.21.-) (Putative secreted protein ZSIG13) (UNQ270/PRO307). [Source:Uniprot/SWISSPROT;Acc:O95084]	H200003514	Hs.25338	3.32899	9.28103
Homeobox protein Hox-A5 (Hox-1C). [Source:Uniprot/SWISSPROT;Acc:P20719]	H200004363	Hs.655218	3.3325	5.93886
E3 ubiquitin-protein ligase Nedd-4 (EC 6.3.2.-). [Source:Uniprot/SWISSPROT;Acc:P46934]	H200000406	Hs.1565	3.33616	3.96948
Calcineurin B subunit isoform 1 (Protein phosphatase 2B regulatory subunit 1) (Protein phosphatase 3 regulatory subunit B alpha isoform 1). [Source:Uniprot/SWISSPROT;Acc:P63098]	H300020840	Hs.280604	3.33834	3.5846
S100 calcium-binding protein A16 (S100F). [Source:Uniprot/SWISSPROT;Acc:Q96FQ6]	opHsV0400003639	Hs.515714	3.33981	5.72611
DNA repair protein RAD51 homolog 3. [Source:Uniprot/SWISSPROT;Acc:O43502]	H300014792	Hs.412587	3.34098	3.13611
ADP-sugar pyrophosphatase (EC 3.6.1.13) (EC 3.6.1.-) (Nucleoside diphosphate-linked moiety X motif 5) (YSA1H) (HSPC115). [Source:Uniprot/SWISSPROT;Acc:Q9UKK9]	H200017987	Hs.555956	3.34436	3.40919
zinc finger protein 626 [Source:RefSeq_peptide;Acc:NP_660340]	H200019593	Hs.128692	3.34537	4.10175
Hepatocyte growth factor precursor (Scatter factor) (SF) (Hepatopoeitin A). [Source:Uniprot/SWISSPROT;Acc:P14210]	H300018759	Hs.396530	3.3501	5.21149
Transcription initiation protein SPT3 homolog (SPT3-like protein). [Source:Uniprot/SWISSPROT;Acc:O75486]	H200010751	Hs.368325	3.35088	3.5757
Homeobox protein Meis1. [Source:Uniprot/SWISSPROT;Acc:O00470]	H200007914	Hs.526754	3.35323	7.18958
Coronin-2B (Coronin-like protein C) (ClipinC) (Protein FC96). [Source:Uniprot/SWISSPROT;Acc:Q9UQ03]	H200003454	Hs.551213	3.35326	4.4746
dynein 2 light intermediate chain isoform 1 [Source:RefSeq_peptide;Acc:NP_057092]	opHsV0400002077	Hs.371597	3.3571	5.03117
TatD DNase domain containing 1 [Source:RefSeq_peptide;Acc:NP_114415]	H300020380	Hs.170568	3.35726	3.04451
Probable diphthine synthase (EC 2.1.1.98) (Diphthamide biosynthesis methyltransferase) (CGI-30) (AD-018) (HSPC143) (NPD015). [Source:Uniprot/SWISSPROT;Acc:Q9H2P9]	H200020429	Hs.440776	3.36223	3.5182
Calponin 1 (Calponin H1, smooth muscle) (Basic calponin). [Source:Uniprot/SWISSPROT;Acc:P51911]	H300001406	Hs.465929	3.36307	14.7927
Squamous cell carcinoma-related protein-1. [Source:Uniprot/SPTREMBL;Acc:Q96KD8]	opHsV0400004514	Hs.128576	3.36432	6.86395
Procollagen-lysine,2-oxoglutarate 5-dioxygenase 2 precursor (EC 1.14.11.4) (Lysyl hydroxylase 2) (LH2). [Source:Uniprot/SWISSPROT;Acc:O00469]	H300016091	Hs.477866	3.36711	8.76852
-	opHsV0400012776	#N/A	3.36795	4.84875
Dipeptidyl peptidase IV (EC 3.4.14.5) (DPP IV) (T-cell activation antigen CD26) (TP103) (Adenosine deaminase complexing protein-2) (ADABP). [Source:Uniprot/SWISSPROT;Acc:P27487]	opHsV0400005637	Hs.368912	3.37045	8.92144
Probable endonuclease KIAA0830 precursor (EC 3.1.30.-). [Source:Uniprot/SWISSPROT;Acc:O94919]	H200007712	Hs.167115	3.37073	3.62579
G protein-coupled receptor associated sorting protein 2 [Source:RefSeq_peptide;Acc:NP_001004051]	H200020271	Hs.603154	3.37334	3.56684
Cysteine-rich protein 2 binding protein (CSRP2 binding protein) (CRP2BP) (CRP2 binding partner). [Source:Uniprot/SWISSPROT;Acc:Q9H8E8]	H200010039	Hs.488051	3.37394	3.96705
Golgi phosphoprotein 2 (Golgi membrane protein GP73) (UNQ686/PRO1326). [Source:Uniprot/SWISSPROT;Acc:Q8NBJ4]	H200008623	Hs.494337	3.37427	3.72559
-	H200014677	Hs.194754	3.37473	3.30218
-	opHsV0400010836	Hs.334587	3.37575	10.6567
Biotin--protein ligase (EC 6.3.4.-) (Biotin apo-protein ligase) [Includes: Biotin--[methylmalonyl-CoA-carboxytransferase] ligase (EC 6.3.4.9); Biotin--[propionyl-CoA-carboxylase [ATP-hydrolyzing]] ligase (EC 6.3.4.10) (Holocarboxylase synthetase) (HCS); B	H200006682	Hs.371350	3.37699	3.41038
Complement C1q tumor necrosis factor-related protein 5 precursor (UNQ303/PRO344). [Source:Uniprot/SWISSPROT;Acc:Q9BXJ0]	H200007254	Hs.632102	3.38046	4.89896
28S ribosomal protein S9, mitochondrial precursor (S9mt) (MRP-S9). [Source:Uniprot/SWISSPROT;Acc:P82933]	H300016653	Hs.590900	3.3847	3.48774
zinc finger, FYVE domain containing 21 [Source:RefSeq_peptide;Acc:NP_076976]	H300018656	Hs.592322	3.38618	3.8532
T-plastin. [Source:Uniprot/SWISSPROT;Acc:P13797]	H200000877	Hs.496622	3.38812	7.82969
-	opHsV0400010712	#N/A	3.38847	2.8967
Emopamil-binding protein-like (Emopamil-binding related protein). [Source:Uniprot/SWISSPROT;Acc:Q9BY08]	H300019048	Hs.433278	3.39562	3.49883
Aldehyde oxidase (EC 1.2.3.1). [Source:Uniprot/SWISSPROT;Acc:Q06278]	H200008206	Hs.406238	3.40225	7.50265
SH3 domain containing protein	opHsV0400012109	Hs.237056	3.4025	5.07888
-	opHsV0400002319	#N/A	3.40755	7.45275
twisted gastrulation [Source:RefSeq_peptide;Acc:NP_065699]	H300015326	Hs.514685	3.41088	10.6975
Syntaphilin. [Source:Uniprot/SWISSPROT;Acc:O15079]	H300005783	Hs.323833	3.41393	4.36271
PDZ domain containing RING finger protein 3 (Ligand of Numb-protein X 3) (Semaphorin cytoplasmic domain-associated protein 3) (SEMACAP3 protein). [Source:Uniprot/SWISSPROT;Acc:Q9UPQ7]	H200008280	Hs.434900	3.4157	7.03641
transcription factor B2, mitochondrial [Source:RefSeq_peptide;Acc:NP_071761]	H200001430	Hs.7395	3.4194	3.84586
-	opHsV0400003872	Hs.473937	3.41962	4.64784
Esterase D (EC 3.1.1.1). [Source:Uniprot/SWISSPROT;Acc:P10768]	H200006903	Hs.432491	3.42333	4.41429
GrpE protein homolog 2, mitochondrial precursor (Mt-GrpE#2). [Source:Uniprot/SWISSPROT;Acc:Q8TAA5]	opHsV0400006613	Hs.511816	3.42767	3.87653
-	H200010983	#N/A	3.42793	3.69329
-	H300022718	#N/A	3.42885	4.02166
Spermatogenesis associated protein 7 (Spermatogenesis associated protein HSD3) (HSD-3.1). [Source:Uniprot/SWISSPROT;Acc:Q9P0W8]	opHsV0400006350	Hs.525518	3.43069	4.59143
family with sequence similarity 44, member B [Source:RefSeq_peptide;Acc:NP_612378]	H200001259	Hs.425091	3.43123	2.86443
Ribosome biogenesis protein Brix. [Source:Uniprot/SWISSPROT;Acc:Q8TDN6]	H300020946	Hs.718510	3.43493	5.88623
-	H200015697	#N/A	3.43544	4.41073
glycosyltransferase 8 domain containing 2 [Source:RefSeq_peptide;Acc:NP_112592]	H300015928	Hs.631650	3.43564	6.68814
Neuroendocrine protein 7B2 precursor (Secretory granule endocrine protein I) (Secretogranin V) (Pituitary polypeptide) [Contains: N- terminal peptide; C-terminal peptide]. [Source:Uniprot/SWISSPROT;Acc:P05408]	H200000578	Hs.156540	3.43919	7.71516
Clusterin precursor (Complement-associated protein SP-40,40) (Complement cytolysis inhibitor) (CLI) (NA1/NA2) (Apolipoprotein J) (Apo-J) (Testosterone-repressed prostate message 2) (TRPM-2). [Source:Uniprot/SWISSPROT;Acc:P10909]	H200006005	Hs.436657	3.44934	7.64791
cAMP-dependent protein kinase inhibitor, alpha form (PKI-alpha) (cAMP- dependent protein kinase inhibitor, muscle/brain isoform). [Source:Uniprot/SWISSPROT;Acc:P61925]	H200006031	Hs.433700	3.44942	3.73792
-	opHsV0400005322	#N/A	3.45431	9.89348
Tissue factor pathway inhibitor 2 precursor (TFPI-2) (Placental protein 5) (PP5). [Source:Uniprot/SWISSPROT;Acc:P48307]	H200009647	Hs.438231	3.4551	46.3172
Low-density lipoprotein receptor-related protein 11 precursor. [Source:Uniprot/SWISSPROT;Acc:Q86VZ4]	H200019676	Hs.408355	3.45604	8.21611
Cortistatin precursor [Contains: Cortistatin-29; Cortistatin-17]. [Source:Uniprot/SWISSPROT;Acc:O00230]	H300014357	Hs.412311	3.45803	3.66129
Paired mesoderm homeobox protein 1 (PRX-1) (Paired related homeobox protein 1) (Homeobox protein PHOX1). [Source:Uniprot/SWISSPROT;Acc:P54821]	H200014100	Hs.283416	3.45855	26.8725
cysteine-rich motor neuron 1 [Source:RefSeq_peptide;Acc:NP_057525]	H200002810	Hs.332847	3.46136	9.39963
Exostosin-like 2 (EC 2.4.1.223) (Glucuronyl-galactosyl-proteoglycan 4- alpha-N-acetylglucosaminyltransferase) (Alpha-1,4-N- acetylhexosaminyltransferase EXTL2) (Alpha-GalNAcT EXTL2) (EXT-related protein 2). [Source:Uniprot/SWISSPROT;Acc:Q9UBQ6]	H200005413	Hs.357637	3.47333	8.60012
11-cis retinol dehydrogenase (EC 1.1.1.105) (11-cis RDH). [Source:Uniprot/SWISSPROT;Acc:Q92781]	H200008095	Hs.600940	3.47702	4.84255
Transmembrane 4 superfamily member 9 (Tetraspanin 5) (Tspan-5) (Tetraspan NET-4). [Source:Uniprot/SWISSPROT;Acc:P62079]	H200002923	Hs.591706	3.48312	4.78003
Calcium-regulated heat stable protein 1 (Calcium-regulated heat-stable protein of 24 kDa) (CRHSP-24). [Source:Uniprot/SWISSPROT;Acc:Q9Y2V2]	H300020514	Hs.632184	3.48471	3.96623
actin filament associated protein [Source:RefSeq_peptide;Acc:NP_940997]	H200006750	Hs.529369	3.48669	7.74793
EGF-containing fibulin-like extracellular matrix protein 1 precursor (Fibulin-3) (FIBL-3) (Fibrillin-like protein) (Extracellular protein S1-5). [Source:Uniprot/SWISSPROT;Acc:Q12805]	H200006265	Hs.76224	3.48794	10.1802
-	opHsV0400010319	Hs.503721	3.49065	5.91217
Nicotinamide N-methyltransferase (EC 2.1.1.1). [Source:Uniprot/SWISSPROT;Acc:P40261]	H200006311	Hs.503911	3.49387	6.5108
Serine protease HTRA1 precursor (EC 3.4.21.-) (L56). [Source:Uniprot/SWISSPROT;Acc:Q92743]	H200006008	Hs.501280	3.49555	4.00045
Latexin (MUM). [Source:Uniprot/SWISSPROT;Acc:Q9BS40]	H200011635	Hs.478067	3.50052	25.155
Calcium/calmodulin-dependent protein kinase type II delta chain (EC 2.7.1.123) (CaM-kinase II delta chain) (CaM kinase II delta subunit) (CaMK-II delta subunit). [Source:Uniprot/SWISSPROT;Acc:Q13557]	H300014803	Hs.144114	3.50082	4.85488
alpha 1 type XIII collagen isoform 9 [Source:RefSeq_peptide;Acc:NP_542995]	H300021881	Hs.695934	3.50189	3.76623
-	opHsV0400004649	#N/A	3.50299	6.57198
Tyrosine-protein kinase receptor UFO precursor (EC 2.7.1.112) (AXL oncogene). [Source:Uniprot/SWISSPROT;Acc:P30530]	H200007022	Hs.590970	3.5085	6.8253
Tryptophan-rich protein (Congenital heart disease 5 protein). [Source:Uniprot/SWISSPROT;Acc:O00258]	opHsV0400002682	Hs.445475	3.51394	4.31174
-	opHsV0400002318	#N/A	3.51438	8.0489
Hypothetical protein	opHsV0400012447	Hs.91389	3.51634	3.81887
Proto-oncogene tyrosine-protein kinase YES (EC 2.7.1.112) (p61-YES) (C-YES). [Source:Uniprot/SWISSPROT;Acc:P07947]	H200014607	Hs.194148	3.51959	4.97956
Serine/threonine protein phosphatase 2A, 65 kDa regulatory subunit A, beta isoform (PP2A, subunit A, PR65-beta isoform) (PP2A, subunit A, R1-beta isoform). [Source:Uniprot/SWISSPROT;Acc:P30154]	H300016386	Hs.584790	3.52739	6.16635
Hypothetical protein	opHsV0400012973	Hs.538421	3.52783	4.17407
Ribulose-phosphate 3-epimerase (EC 5.1.3.1) (Ribulose-5-phosphate-3- epimerase) (HUSSY-17). [Source:Uniprot/SWISSPROT;Acc:Q96AT9]	H200012585	Hs.282260	3.52797	3.80816
Proteasome subunit beta type 5 precursor (EC 3.4.25.1) (Proteasome epsilon chain) (Macropain epsilon chain) (Multicatalytic endopeptidase complex epsilon chain) (Proteasome subunit X) (Proteasome chain 6) (Proteasome subunit MB1). [Source:Uniprot/SWISSPRO	H200006533	#N/A	3.52957	3.65068
Molybdenum cofactor synthesis protein 2 small subunit (Molybdopterin- synthase small subunit) (MOCS2A) (MOCO1-A). [Source:Uniprot/SWISSPROT;Acc:O96033]	H200005712	Hs.163645	3.52963	7.76559
-	H300018464	Hs.269768	3.53051	4.95265
-	opHsV0400006441	#N/A	3.53119	3.63875
nectin 3 [Source:RefSeq_peptide;Acc:NP_056295]	H300021545	Hs.293917	3.53457	6.82038
Stanniocalcin 2 precursor (STC-2) (Stanniocalcin-related protein) (STCRP) (STC-related protein). [Source:Uniprot/SWISSPROT;Acc:O76061]	H200014049	Hs.233160	3.5369	8.51855
F-box only protein 22 (F-box protein FBX22p44). [Source:Uniprot/SWISSPROT;Acc:Q8NEZ5]	H200009475	Hs.591115	3.53716	5.15136
Zinc finger protein 239 (Zinc finger protein MOK-2) (HOK-2). [Source:Uniprot/SWISSPROT;Acc:Q16600]	H300000956	Hs.25040	3.53912	6.76582
SET domain and mariner transposase fusion gene [Source:RefSeq_peptide;Acc:NP_006506]	H300009208	Hs.475300	3.54202	3.60537
CDK-activating kinase assembly factor MAT1 (RING finger protein MAT1) (Menage a trois) (CDK7/cyclin H assembly factor) (p36) (p35) (Cyclin G1 interacting protein) (RING finger protein 66). [Source:Uniprot/SWISSPROT;Acc:P51948]	H300009651	Hs.509523	3.54245	4.69394
Questionable transcript	opHsV0400013157	Hs.127610	3.5433	5.62914
-	H300005918	#N/A	3.54488	4.49726
Hyaluronan synthase 2 (EC 2.4.1.212) (Hyaluronate synthase 2) (Hyaluronic acid synthase 2) (HA synthase 2). [Source:Uniprot/SWISSPROT;Acc:Q92819]	H200007401	Hs.571528	3.54909	6.72533
Actin-related protein 2/3 complex subunit 1A (SOP2-like protein). [Source:Uniprot/SWISSPROT;Acc:Q92747]	H300003094	Hs.124126	3.54988	4.43013
Ubiquitin-conjugating enzyme E2 E3 (EC 6.3.2.19) (Ubiquitin-protein ligase E3) (Ubiquitin carrier protein E3) (Ubiquitin-conjugating enzyme E2-23 kDa) (UbcH9). [Source:Uniprot/SWISSPROT;Acc:Q969T4]	H300008959	Hs.470804	3.5502	4.24769
uronyl-2-sulfotransferase [Source:RefSeq_peptide;Acc:NP_005706]	H200013102	Hs.557541	3.55108	3.41416
Non-protein coding transcript	opHsV0400010579	Hs.31474	3.55255	5.99059
Nedd4 family interacting protein 2 [Source:RefSeq_peptide;Acc:NP_061953]	opHsV0400000055	Hs.525093	3.556	7.49809
monooxygenase, DBH-like 1 [Source:RefSeq_peptide;Acc:NP_056344]	opHsV0400000867	Hs.6909	3.5572	11.9509
39S ribosomal protein L40, mitochondrial precursor (L40mt) (MRP-40) (Nuclear localization signal containing protein deleted in velocardiofacial syndrome) (Up-regulated in metastasis). [Source:Uniprot/SWISSPROT;Acc:Q9NQ50]	opHsV0400006126	Hs.431307	3.55771	4.48492
Monocarboxylate transporter 8 (MCT 8) (X-linked PEST-containing transporter) (MCT 7). [Source:Uniprot/SWISSPROT;Acc:P36021]	H200006070	Hs.75317	3.55974	4.67201
mitochondrial ribosomal protein L17 [Source:RefSeq_peptide;Acc:NP_071344]	H200001870	Hs.523456	3.55984	4.00716
Semaphorin 3A precursor (Semaphorin III) (Sema III). [Source:Uniprot/SWISSPROT;Acc:Q14563]	H200000613	Hs.252451	3.56658	4.03657
Cysteine-rich protein 2 (CRP2) (ESP1 protein). [Source:Uniprot/SWISSPROT;Acc:P52943]	opHsV0400001764	Hs.534309	3.56822	5.5708
Probable UPF0334 kinase-like protein. [Source:Uniprot/SWISSPROT;Acc:Q9BSD7]	H200002529	Hs.642715	3.57204	3.55377
Isoleucyl-tRNA synthetase, cytoplasmic (EC 6.1.1.5) (Isoleucine--tRNA ligase) (IleRS) (IRS). [Source:Uniprot/SWISSPROT;Acc:P41252]	H200008082	Hs.445403	3.57364	4.83034
associated molecule with the SH3 domain of STAM (AMSH) like protein [Source:RefSeq_peptide;Acc:NP_065850]	H300017088	Hs.16229	3.57678	10.5272
Homeobox protein Hox-B2 (Hox-2H) (Hox-2.8) (K8). [Source:Uniprot/SWISSPROT;Acc:P14652]	H300019004	Hs.514289	3.57841	5.61662
Destrin (Actin-depolymerizing factor) (ADF). [Source:Uniprot/SWISSPROT;Acc:P60981]	opHsV0400009029	Hs.304192	3.58131	7.47935
RAD1 homolog isoform 1 [Source:RefSeq_peptide;Acc:NP_596868]	H200001379	0	3.58246	4.91564
-	opHsV0400005477	#N/A	3.58933	3.99676
Stathmin 3 (SCG10-like protein). [Source:Uniprot/SWISSPROT;Acc:Q9NZ72]	H200008845	Hs.639609	3.5902	4.20509
Calponin-3 (Calponin, acidic isoform). [Source:Uniprot/SWISSPROT;Acc:Q15417]	H300015055	Hs.483454	3.59338	11.8121
Esterase D (EC 3.1.1.1). [Source:Uniprot/SWISSPROT;Acc:P10768]	H200006903	Hs.432491	3.5946	3.26281
-	H300006648	Hs.632293	3.59593	4.50723
Putative N6-DNA-methyltransferase (EC 2.1.1.-) (Protein PRED28) (M.HsaHemK2P). [Source:Uniprot/SWISSPROT;Acc:Q9Y5N5]	H300012361	Hs.163846	3.59998	4.85593
Nucleoporin Nup37 (p37). [Source:Uniprot/SWISSPROT;Acc:Q8NFH4]	H200001004	Hs.444276	3.60183	4.20693
34 kDa protein [Source:IPI;Acc:IPI00396536]	H300020880	Hs.518073	3.60248	3.45563
IMP2 inner mitochondrial membrane protease-like [Source:RefSeq_peptide;Acc:NP_115938]	opHsV0400002284	Hs.655722	3.60527	4.00989
Non-protein coding transcript	opHsV0400012182	Hs.369520	3.6089	6.50331
-	H200005378	Hs.476517	3.61651	6.64978
Leucine-rich repeat-containing protein 17 precursor (p37NB) (UNQ3076/PRO9909). [Source:Uniprot/SWISSPROT;Acc:Q8N6Y2]	H200014084	Hs.567412	3.6167	28.7646
Homeobox protein Hox-A7 (Hox-1A) (Hox 1.1). [Source:Uniprot/SWISSPROT;Acc:P31268]	H300002362	Hs.660918	3.62063	5.69739
Guanine nucleotide-binding protein G(I)/G(S)/G(O) gamma-11 subunit. [Source:Uniprot/SWISSPROT;Acc:P61952]	H200007026	Hs.83381	3.62065	15.6872
Collagen alpha 1(I) chain precursor. [Source:Uniprot/SWISSPROT;Acc:P02452]	H300018810	Hs.172928	3.62709	11.2775
heme binding protein 1 [Source:RefSeq_peptide;Acc:NP_057071]	H200009631	Hs.642618	3.6277	4.83309
Hypothetical protein	opHsV0400012641	Hs.532082	3.62952	11.3491
Pleckstrin homology domain containing family C member 1 (Kindlin 2) (Mitogen-inducible gene 2 protein) (Mig-2). [Source:Uniprot/SWISSPROT;Acc:Q96AC1]	H200006051	Hs.509343	3.62997	6.89215
palladin [Source:RefSeq_peptide;Acc:NP_057165]	H200014626	Hs.151220	3.63204	12.4067
Hypothetical protein	opHsV0400012158	Hs.356719	3.63276	6.21889
Serine protease HTRA1 precursor (EC 3.4.21.-) (L56). [Source:Uniprot/SWISSPROT;Acc:Q92743]	H200006008	Hs.501280	3.63962	4.03246
Protein FAM45B (HT011). [Source:Uniprot/SWISSPROT;Acc:Q6NSW5]	H300019777	#N/A	3.6448	3.44269
putative NFkB activating protein 373 isoform 2 [Source:RefSeq_peptide;Acc:NP_001002292]	opHsV0400004408	Hs.22137	3.64703	4.82947
Non-protein coding transcript	opHsV0400012165	Hs.271876	3.64757	5.42228
-	H300018564	#N/A	3.65055	3.12052
B9 protein [Source:RefSeq_peptide;Acc:NP_056496]	H200002050	Hs.462445	3.6513	5.12393
-	opHsV0400003849	Hs.32433	3.65235	6.01681
Development and differentiation-enhancing factor 2 (Pyk2 C-terminus associated protein) (PAP) (Paxillin-associated protein with ARFGAP activity 3) (PAG3). [Source:Uniprot/SWISSPROT;Acc:O43150]	H200002184	Hs.555902	3.65384	3.73731
Hypothetical protein	opHsV0400012853	Hs.503594	3.65728	6.91875
Rho-GTPase-activating protein 12. [Source:Uniprot/SWISSPROT;Acc:Q8IWW6]	opHsV0400004225	Hs.499264	3.66381	5.34134
-	opHsV0400002788	#N/A	3.66878	5.45419
uncharacterized hypothalamus protein HT013 [Source:RefSeq_peptide;Acc:NP_060944]	H200020388	Hs.187635	3.67001	6.05154
Insulin-like growth factor binding protein 6 precursor (IGFBP-6) (IBP- 6) (IGF-binding protein 6). [Source:Uniprot/SWISSPROT;Acc:P24592]	H200017054	Hs.274313	3.6742	9.38605
Dihydropyrimidinase related protein-3 (DRP-3) (Unc-33-like phosphoprotein) (ULIP protein) (Collapsin response mediator protein 4) (CRMP-4). [Source:Uniprot/SWISSPROT;Acc:Q14195]	H200005961	Hs.519659	3.6776	6.59132
Glycylpeptide N-tetradecanoyltransferase 2 (EC 2.3.1.97) (Peptide N- myristoyltransferase 2) (Myristoyl-CoA:protein N-myristoyltransferase 2) (NMT 2) (Type II N-myristoyltransferase). [Source:Uniprot/SWISSPROT;Acc:O60551]	H200012394	Hs.60339	3.67904	4.50239
Prolyl 4-hydroxylase alpha-2 subunit precursor (EC 1.14.11.2) (4-PH alpha-2) (Procollagen-proline,2-oxoglutarate-4-dioxygenase alpha-2 subunit) (UNQ290/PRO330). [Source:Uniprot/SWISSPROT;Acc:O15460]	H200000807	Hs.519568	3.67939	5.77295
ADAMTS-5 precursor (EC 3.4.24.-) (A disintegrin and metalloproteinase with thrombospondin motifs 5) (ADAM-TS 5) (ADAM-TS5) (Aggrecanase-2) (ADMP-2) (ADAM-TS 11). [Source:Uniprot/SWISSPROT;Acc:Q9UNA0]	H200005314	Hs.58324	3.68122	7.4517
GULP, engulfment adaptor PTB domain containing 1 [Source:RefSeq_peptide;Acc:NP_057399]	H300020273	Hs.470887	3.68509	5.93303
Hypothetical protein	opHsV0400011799	Hs.643653	3.69048	3.92239
Hypothetical protein	opHsV0400011289	Hs.637017	3.69175	22.2134
-	opHsV0400009734	#N/A	3.69357	3.92435
limitrin [Source:RefSeq_peptide;Acc:NP_115724]	H200005362	Hs.558570	3.69575	10.1808
-	H300000583	#N/A	3.69644	5.0655
Hypothetical protein	opHsV0400012262	Hs.348844	3.7015	5.51734
fatty acid desaturase 2 [Source:RefSeq_peptide;Acc:NP_004256]	H200014307	Hs.502745	3.70299	12.507
ERGIC-53 protein precursor (ER-Golgi intermediate compartment 53 kDa protein) (Lectin, mannose-binding 1) (Gp58) (Intracellular mannose specific lectin MR60). [Source:Uniprot/SWISSPROT;Acc:P49257]	H300003899	Hs.465295	3.703	5.37309
Hypothetical protein	opHsV0400011537	Hs.282998	3.70524	7.53845
RNA-binding protein 9 (RNA binding motif protein 9) (Hexaribonucleotide binding protein 2) (Repressor of tamoxifen transcriptional activity). [Source:Uniprot/SWISSPROT;Acc:O43251]	H200000976	Hs.282998	3.7058	5.27226
protein kinase C, delta binding protein [Source:RefSeq_peptide;Acc:NP_659477]	H300000570	Hs.434044	3.70901	4.0073
Thrombospondin-2 precursor. [Source:Uniprot/SWISSPROT;Acc:P35442]	opHsV0400002899	Hs.371147	3.70982	16.1764
PC4 and SFRS1 interacting protein 1 [Source:RefSeq_peptide;Acc:NP_066967]	H200006887	Hs.493516	3.71106	4.66152
Hypothetical protein	opHsV0400010377	Hs.98428	3.72854	9.01788
T-box transcription factor TBX2 (T-box protein 2). [Source:Uniprot/SWISSPROT;Acc:Q13207]	H200019015	Hs.531085	3.72858	15.5065
Laminin gamma-1 chain precursor (Laminin B2 chain). [Source:Uniprot/SWISSPROT;Acc:P11047]	H200015190	Hs.609663	3.73178	8.59435
eIF-5A2 protein [Source:RefSeq_peptide;Acc:NP_065123]	H300010199	Hs.164144	3.73678	6.45602
Pleckstrin homology domain-containing protein family A member 4 (Phosphoinositol 3-phosphate binding protein-1) (PEPP-1). [Source:Uniprot/SWISSPROT;Acc:Q9H4M7]	H200001783	Hs.9469	3.74589	4.37171
RWD domain containing protein 3. [Source:Uniprot/SWISSPROT;Acc:Q9Y3V2]	opHsV0400006287	Hs.709591	3.74723	6.23675
collagen triple helix repeat containing 1 [Source:RefSeq_peptide;Acc:NP_612464]	opHsV0400006563	Hs.405614	3.74747	26.2618
Seryl-tRNA synthetase (EC 6.1.1.11) (Serine--tRNA ligase) (SerRS). [Source:Uniprot/SWISSPROT;Acc:P49591]	H200000946	Hs.531176	3.74887	3.59375
Prostaglandin F2-alpha receptor (Prostanoid FP receptor) (PGF receptor) (PGF2 alpha receptor). [Source:Uniprot/SWISSPROT;Acc:P43088]	H200010318	Hs.292843	3.74974	4.90554
-	H300008315	#N/A	3.75958	5.6365
-	H200008098	Hs.643460	3.76529	5.4276
B1 bradykinin receptor (BK-1 receptor) (B1R). [Source:Uniprot/SWISSPROT;Acc:P46663]	H300009667	Hs.525572	3.7759	10.6321
-	H200012495	#N/A	3.77724	4.30665
arginyl-tRNA synthetase-like [Source:RefSeq_peptide;Acc:NP_064716]	H300014593	Hs.485910	3.77882	3.86614
transmembrane protein 22 [Source:RefSeq_peptide;Acc:NP_079522]	H200011110	Hs.477692	3.78268	4.18871
TOM1-like 1 protein (Target of myb-like 1 protein) (Src activating and signaling molecule protein). [Source:Uniprot/SWISSPROT;Acc:O75674]	H200013880	Hs.153504	3.78269	4.99852
sushi-repeat-containing protein, X-linked 2 [Source:RefSeq_peptide;Acc:NP_055282]	H200012631	Hs.306339	3.78378	9.04996
Ribonuclease UK114 (EC 3.1.-.-) (14.5 kDa translational inhibitor protein) (p14.5) (UK114 antigen homolog). [Source:Uniprot/SWISSPROT;Acc:P52758]	H200002727	Hs.18426	3.78733	6.47425
Elongation of very long chain fatty acids protein 4. [Source:Uniprot/SWISSPROT;Acc:Q9GZR5]	H200011151	Hs.101915	3.79506	7.0315
Non-protein coding transcript	opHsV0400012153	Hs.565253	3.79845	6.77241
Glycine cleavage system H protein, mitochondrial precursor. [Source:Uniprot/SWISSPROT;Acc:P23434]	H300020147	Hs.546256	3.80678	4.64395
-	H200010736	Hs.96322	3.809	4.6626
-	opHsV0400006250	Hs.433057	3.80905	5.94626
Glycyl-tRNA synthetase (EC 6.1.1.14) (Glycine--tRNA ligase) (GlyRS). [Source:Uniprot/SWISSPROT;Acc:P41250]	H200006058	Hs.404321	3.81458	4.08147
phosphatase, orphan 2 [Source:RefSeq_peptide;Acc:NP_001008489]	H300005589	Hs.655150	3.8171	5.71417
Non-protein coding transcript	opHsV0400010720	Hs.594424	3.82613	3.59575
Trophinin (MAGE-D3 antigen). [Source:Uniprot/SWISSPROT;Acc:Q12816]	H300018514	Hs.434971	3.82902	4.67228
Zinc finger protein SLUG (Neural crest transcription factor Slug) (Snail homolog 2). [Source:Uniprot/SWISSPROT;Acc:O43623]	H200010559	Hs.360174	3.82909	27.7791
brain and acute leukemia, cytoplasmic [Source:RefSeq_peptide;Acc:NP_079088]	H300022607	Hs.533446	3.8406	7.67582
Calumenin precursor (Crocalbin) (IEF SSP 9302). [Source:Uniprot/SWISSPROT;Acc:O43852]	H200001485	Hs.643549	3.84395	8.55876
Peptidyl-prolyl cis-trans isomerase C (EC 5.2.1.8) (PPIase) (Rotamase) (Cyclophilin C). [Source:Uniprot/SWISSPROT;Acc:P45877]	H200011690	Hs.110364	3.8496	4.4073
Dual specificity protein phosphatase 14 (EC 3.1.3.48) (EC 3.1.3.16) (Mitogen-activated protein kinase phosphatase 6) (MAP kinase phosphatase 6) (MKP-6) (MKP-1 like protein tyrosine phosphatase) (MKP- L). [Source:Uniprot/SWISSPROT;Acc:O95147]	H200010490	Hs.91448	3.84973	6.63746
Insulin-like growth factor binding protein 4 precursor (IGFBP-4) (IBP- 4) (IGF-binding protein 4). [Source:Uniprot/SWISSPROT;Acc:P22692]	H300006874	Hs.462998	3.85763	10.7025
1,4-alpha-glucan branching enzyme (EC 2.4.1.18) (Glycogen branching enzyme) (Brancher enzyme). [Source:Uniprot/SWISSPROT;Acc:Q04446]	H300009602	Hs.436062	3.85869	6.68546
-	H200015617	Hs.486835	3.86057	3.83692
Kelch-like protein 5. [Source:Uniprot/SWISSPROT;Acc:Q96PQ7]	opHsV0400006839	Hs.633187	3.86158	4.26063
-	H200000789	0	3.86865	9.28427
Procollagen C-proteinase enhancer protein precursor (PCPE) (Type I procollagen COOH-terminal proteinase enhancer) (Type 1 procollagen C- proteinase enhancer protein). [Source:Uniprot/SWISSPROT;Acc:Q15113]	H200014927	Hs.202097	3.86906	16.1081
Cholinesterase precursor (EC 3.1.1.8) (Acylcholine acylhydrolase) (Choline esterase II) (Butyrylcholine esterase) (Pseudocholinesterase). [Source:Uniprot/SWISSPROT;Acc:P06276]	H200000347	Hs.420483	3.8745	10.4288
Succinyl-CoA ligase [GDP-forming] beta-chain, mitochondrial precursor (EC 6.2.1.4) (Succinyl-CoA synthetase, betaG chain) (SCS-betaG) (GTP- specific succinyl-CoA synthetase beta subunit). [Source:Uniprot/SWISSPROT;Acc:Q96I99]	opHsV0400007262	Hs.567794	3.876	10.7065
Neprilysin (EC 3.4.24.11) (Neutral endopeptidase) (NEP) (Enkephalinase) (Common acute lymphocytic leukemia antigen) (CALLA) (Neutral endopeptidase 24.11) (CD10). [Source:Uniprot/SWISSPROT;Acc:P08473]	H200000338	Hs.307734	3.88748	6.05139
Cell death regulator Aven. [Source:Uniprot/SWISSPROT;Acc:Q9NQS1]	H300001565	Hs.555966	3.89872	4.45478
Hypothetical protein	opHsV0400011494	Hs.443490	3.89993	4.03603
Amyloid protein-binding protein 1 (Amyloid beta precursor protein- binding protein 1, 59 kDa) (APP-BP1) (Protooncogene protein 1) (HPP1). [Source:Uniprot/SWISSPROT;Acc:Q13564]	H200005461	Hs.460978	3.90115	4.04201
WW domain binding protein 5; pp21 homolog; WW domain binding protein 1 [Source:RefSeq_peptide;Acc:NP_001006615]	opHsV0400001658	Hs.533287	3.90883	4.6119
sperm equatorial segment protein 1 [Source:RefSeq_peptide;Acc:NP_663633]	H200021247	Hs.128105	3.91039	6.64058
Nucleolar autoantigen No55. [Source:Uniprot/SWISSPROT;Acc:Q92791]	opHsV0400004555	Hs.446459	3.9123	6.70406
-	opHsV0400006369	#N/A	3.91282	6.79546
mesenchymal stem cell protein DSC43 [Source:RefSeq_peptide;Acc:NP_057727]	H300004432	Hs.148584	3.91915	3.83686
Centrosomal protein of 41 kDa (Cep41 protein) (Testis-specific gene A14 protein). [Source:Uniprot/SWISSPROT;Acc:Q9BYV8]	H200003726	Hs.368315	3.92238	4.26053
golgi associated PDZ and coiled-coil motif containing [Source:RefSeq_peptide;Acc:NP_065132]	H200003242	Hs.191539	3.92756	4.12765
Metaxin 2. [Source:Uniprot/SWISSPROT;Acc:O75431]	H200004105	Hs.470728	3.9279	3.45488
Non-protein coding transcript	opHsV0400011117	Hs.488293	3.93135	6.12194
p53 target zinc finger protein isoform 2 [Source:RefSeq_peptide;Acc:NP_689426]	H200016323	Hs.386299	3.93538	5.90577
Clusterin precursor (Complement-associated protein SP-40,40) (Complement cytolysis inhibitor) (CLI) (NA1/NA2) (Apolipoprotein J) (Apo-J) (Testosterone-repressed prostate message 2) (TRPM-2). [Source:Uniprot/SWISSPROT;Acc:P10909]	H200006005	Hs.436657	3.93992	8.35147
Sushi repeat-containing protein SRPX precursor. [Source:Uniprot/SWISSPROT;Acc:P78539]	H200002453	Hs.15154	3.94333	10.4939
Insulin-like growth factor binding protein 5 precursor (IGFBP-5) (IBP- 5) (IGF-binding protein 5). [Source:Uniprot/SWISSPROT;Acc:P24593]	H200008419	Hs.635441	3.9483	37.1183
6-phosphofructokinase, muscle type (EC 2.7.1.11) (Phosphofructokinase 1) (Phosphohexokinase) (Phosphofructo-1-kinase isozyme A) (PFK-A) (Phosphofructokinase-M). [Source:Uniprot/SWISSPROT;Acc:P08237]	H200006018	Hs.75160	3.95482	5.47714
Laminin beta-1 chain precursor (Laminin B1 chain). [Source:Uniprot/SWISSPROT;Acc:P07942]	H200006892	Hs.489646	3.95734	14.1769
Hephaestin precursor (EC 1.-.-.-) (UNQ2562/PRO6242). [Source:Uniprot/SWISSPROT;Acc:Q9BQS7]	H200004115	Hs.31720	3.97223	7.33623
Hypothetical protein	opHsV0400010470	Hs.494622	3.98337	4.3103
Tetratricopeptide repeat protein 8 (TPR repeat protein 8) (Bardet- Biedl syndrome 8 protein). [Source:Uniprot/SWISSPROT;Acc:Q8TAM2]	H200005157	Hs.303055	3.98955	5.39922
-	H300001136	Hs.586313	4.00489	7.12696
glucosamine-6-phosphate deaminase 2 [Source:RefSeq_peptide;Acc:NP_612208]	H200003017	Hs.21398	4.00612	4.51303
cAMP-dependent protein kinase inhibitor, gamma form (PKI-gamma). [Source:Uniprot/SWISSPROT;Acc:Q9Y2B9]	H200000783	Hs.472831	4.0077	6.43936
Reticulocalbin 1 precursor. [Source:Uniprot/SWISSPROT;Acc:Q15293]	H200007745	Hs.97887	4.00988	7.07395
Cyclin-dependent kinase 2-associated protein 1 (CDK2-associated protein 1) (Putative oral cancer suppressor) (Deleted in oral cancer- 1) (DOC-1). [Source:Uniprot/SWISSPROT;Acc:O14519]	H200000786	Hs.433201	4.01495	4.58372
Collagen alpha 2(I) chain precursor. [Source:Uniprot/SWISSPROT;Acc:P08123]	H300020962	Hs.489142	4.02767	22.1222
Transmembrane protein 14A (PTD011). [Source:Uniprot/SWISSPROT;Acc:Q9Y6G1]	H200010672	Hs.94896	4.03124	5.71563
Src substrate cortactin (Amplaxin) (Oncogene EMS1). [Source:Uniprot/SWISSPROT;Acc:Q14247]	H300020031	Hs.596164	4.03377	7.00326
piggyBac transposable element derived 1 [Source:RefSeq_peptide;Acc:NP_115896]	H200013458	Hs.144527	4.03572	3.84581
Hypothetical protein	opHsV0400012824	Hs.157035	4.04049	4.64158
IKK interacting protein isoform 1 [Source:RefSeq_peptide;Acc:NP_710154]	opHsV0400003766	Hs.252543	4.05447	6.70216
-	H200008874	Hs.416024	4.05625	4.94027
Reticulocalbin 2 precursor (Calcium-binding protein ERC-55) (E6- binding protein) (E6BP). [Source:Uniprot/SWISSPROT;Acc:Q14257]	opHsV0400001197	Hs.79088	4.05955	5.91911
Sorting nexin 7. [Source:Uniprot/SWISSPROT;Acc:Q9UNH6]	H300014673	Hs.197015	4.06076	9.66681
Sorting nexin 7. [Source:Uniprot/SWISSPROT;Acc:Q9UNH6]	H200012661	Hs.197015	4.06263	7.76179
hepatoma-derived growth factor, related protein 3 [Source:RefSeq_peptide;Acc:NP_057157]	H200012718	Hs.513954	4.06285	6.75205
Ras-related protein Rab-3B. [Source:Uniprot/SWISSPROT;Acc:P20337]	H300009991	Hs.123072	4.06357	25.8861
-	H300006848	#N/A	4.06583	4.68851
Dedicator of cytokinesis protein 7. [Source:Uniprot/SWISSPROT;Acc:Q96N67]	H200010586	Hs.723186	4.06762	5.02809
SHC transforming protein 1 (SH2 domain protein C1) (Src homology 2 domain containing transforming protein C1). [Source:Uniprot/SWISSPROT;Acc:P29353]	H200006867	Hs.433795	4.07264	4.27207
Mas-related G-protein coupled receptor member F (Mas-related gene F protein). [Source:Uniprot/SWISSPROT;Acc:Q96AM1]	H200012118	Hs.602397	4.07541	9.78984
Alpha-catulin (Catenin alpha-like protein 1) (Alpha-catenin related protein) (ACRP). [Source:Uniprot/SWISSPROT;Acc:Q9UBT7]	H200005326	Hs.58488	4.08212	4.79773
Tripartite motif protein 6 (RING finger protein 89). [Source:Uniprot/SWISSPROT;Acc:Q9C030]	H200020534	Hs.125300	4.09045	5.14786
72 kDa type IV collagenase precursor (EC 3.4.24.24) (72 kDa gelatinase) (Matrix metalloproteinase-2) (MMP-2) (Gelatinase A) (TBE- 1). [Source:Uniprot/SWISSPROT;Acc:P08253]	H200011747	Hs.513617	4.09293	14.3279
Neuronal protein 3.1 (p311 protein). [Source:Uniprot/SWISSPROT;Acc:Q16612]	H200013366	Hs.36053	4.09445	8.77004
Receptor-type tyrosine-protein phosphatase kappa precursor (EC 3.1.3.48) (Protein-tyrosine phosphatase kappa) (R-PTP-kappa). [Source:Uniprot/SWISSPROT;Acc:Q15262]	H200006600	Hs.155919	4.10175	6.58088
Myosin light chain kinase, smooth muscle and non-muscle isozymes (EC 2.7.1.117) (MLCK) [Contains: Telokin (Kinase related protein) (KRP)]. [Source:Uniprot/SWISSPROT;Acc:Q15746]	H200015120	Hs.625965	4.10193	17.7882
F-box only protein 27 (F-box/G-domain protein 5). [Source:Uniprot/SWISSPROT;Acc:Q8NI29]	H300010084	Hs.187461	4.1101	4.37997
-	opHsV0400004637	Hs.250723	4.11204	7.29146
WD-repeat protein 31. [Source:Uniprot/SWISSPROT;Acc:Q8NA23]	H200013086	Hs.133331	4.11533	4.10079
Non-protein coding transcript	opHsV0400011275	Hs.592625	4.1196	7.62079
Wiskott-Aldrich syndrome protein family member 3 (WASP-family protein member 3) (WAVE-3 protein) (Verprolin homology domain-containing protein 3). [Source:Uniprot/SWISSPROT;Acc:Q9UPY6]	H200006929	Hs.635221	4.12229	8.09447
F-box only protein 32 (Muscle atrophy F-box protein) (MAFbx) (Atrogin- 1). [Source:Uniprot/SWISSPROT;Acc:Q969P5]	H200005450	Hs.403933	4.12911	9.14066
syncoilin, intermediate filament 1 [Source:RefSeq_peptide;Acc:NP_110413]	H200020254	Hs.712631	4.15227	6.3842
Amyloid beta A4 precursor protein-binding family A member 2 (Neuron- specific X11L protein) (Neuronal Munc18-1-interacting protein 2) (Mint-2) (Adapter protein X11beta). [Source:Uniprot/SWISSPROT;Acc:Q99767]	H200003645	Hs.618112	4.15907	8.94213
basic helix-loop-helix domain containing, class B, 9 [Source:RefSeq_peptide;Acc:NP_085142]	H200000900	Hs.4276	4.16808	4.97459
progesterone membrane binding protein [Source:RefSeq_peptide;Acc:NP_006311]	H200001734	Hs.507910	4.16967	7.84579
Cadherin-11 precursor (Osteoblast-cadherin) (OB-cadherin) (OSF-4). [Source:Uniprot/SWISSPROT;Acc:P55287]	H200006236	Hs.116471	4.17751	13.0072
EH domain binding protein 1 [Source:RefSeq_peptide;Acc:NP_056067]	H200002551	Hs.271667	4.17899	13.3771
Growth/differentiation factor 5 precursor (GDF-5) (Cartilage-derived morphogenetic protein 1) (CDMP-1). [Source:Uniprot/SWISSPROT;Acc:P43026]	H200000410	Hs.1573	4.18158	7.23387
Non-protein coding transcript	opHsV0400012826	Hs.269941	4.18159	5.59952
-	opHsV0400006528	Hs.643428	4.18427	28.9712
ATPase, Class I, type 8B, member 1 [Source:RefSeq_peptide;Acc:NP_005594]	H200007673	Hs.569910	4.18521	5.53572
Myosin regulatory light chain 2, smooth muscle isoform (Myosin RLC) (LC20). [Source:Uniprot/SWISSPROT;Acc:P24844]	H300018667	Hs.504687	4.19185	16.6149
Aquaporin 11. [Source:Uniprot/SWISSPROT;Acc:Q8NBQ7]	H300001749	Hs.503345	4.20113	7.58158
Coatomer zeta-2 subunit (Zeta-2 coat protein) (Zeta-2 COP). [Source:Uniprot/SWISSPROT;Acc:Q9P299]	H200004397	Hs.408434	4.20335	5.5791
Homeobox protein Hox-B4 (Hox-2F) (Hox-2.6). [Source:Uniprot/SWISSPROT;Acc:P17483]	H200012623	Hs.664706	4.20418	6.20492
x 009 protein [Source:RefSeq_peptide;Acc:NP_064619]	H300019198	Hs.127432	4.20731	12.5568
Mitochondrial intermediate peptidase, mitochondrial precursor (EC 3.4.24.59) (MIP). [Source:Uniprot/SWISSPROT;Acc:Q99797]	H200005651	Hs.507498	4.21785	9.69439
-	opHsV0400006496	Hs.332422	4.22817	5.99496
Tubulin tyrosine ligase-like protein 1. [Source:Uniprot/SWISSPROT;Acc:O95922]	H200010678	Hs.660298	4.22967	5.31615
Peroxiredoxin 4 (EC 1.11.1.-) (Prx-IV) (Thioredoxin peroxidase AO372) (Thioredoxin-dependent peroxide reductase A0372) (Antioxidant enzyme AOE372) (AOE37-2). [Source:Uniprot/SWISSPROT;Acc:Q13162]	H300019045	Hs.83383	4.23366	5.0719
Complement-activating component of Ra-reactive factor precursor (EC 3.4.21.-) (Ra-reactive factor serine protease p100) (RaRF) (Mannan-binding lectin serine protease 1) (Mannose-binding protein associated serine protease) (MASP-1). [Source:Uniprot/SWISSPR	H300012163	#N/A	4.23618	17.5915
Anthrax toxin receptor 1 precursor (Tumor endothelial marker 8). [Source:Uniprot/SWISSPROT;Acc:Q9H6X2]	H200001715	Hs.165859	4.24163	12.2791
Nck-associated protein 1 (NAP 1) (p125Nap1) (Membrane-associated protein HEM-2). [Source:Uniprot/SWISSPROT;Acc:Q9Y2A7]	H200017270	Hs.603732	4.24553	10.9659
28 kDa protein [Source:IPI;Acc:IPI00414967]	opHsV0400003855	#N/A	4.25535	3.99126
-	H300021361	#N/A	4.26463	12.667
EH-domain containing protein 3. [Source:Uniprot/SWISSPROT;Acc:Q9NZN3]	H200010211	Hs.368808	4.3036	9.188
Latent transforming growth factor beta binding protein, isoform 1S precursor (LTBP-1) (Transforming growth factor beta-1 binding protein 1) (TGF-beta1-BP-1). [Source:Uniprot/SWISSPROT;Acc:P22064]	H300019561	Hs.49787	4.31101	22.7264
Afadin- and alpha-actinin-binding protein (ADIP) (Afadin DIL domain- interacting protein) (SSX2-interacting protein). [Source:Uniprot/SWISSPROT;Acc:Q9Y2D8]	H200003168	Hs.22587	4.32474	7.33117
Growth/differentiation factor 11 precursor (GDF-11) (Bone morphogenetic protein 11). [Source:Uniprot/SWISSPROT;Acc:O95390]	H200019865	Hs.643604	4.33075	4.92668
Tumor necrosis factor receptor superfamily member 27 (X-linked ectodysplasin-A2 receptor) (EDA-A2 receptor) (UNQ2448/PRO34080/PRO5727). [Source:Uniprot/SWISSPROT;Acc:Q9HAV5]	H300003241	Hs.302017	4.33694	5.51588
glycosyltransferase 8 domain containing 1 [Source:RefSeq_peptide;Acc:NP_060916]	opHsV0400004106	Hs.297304	4.33906	7.33698
NADP-dependent leukotriene B4 12-hydroxydehydrogenase [Source:RefSeq_peptide;Acc:NP_036344]	H300018984	Hs.584864	4.35354	7.10147
GTP:AMP phosphotransferase mitochondrial (EC 2.7.4.10) (AK3) (Adenylate kinase 3 alpha like 1). [Source:Uniprot/SWISSPROT;Acc:Q9UIJ7]	H200004628	Hs.493362	4.35587	4.13805
limitrin [Source:RefSeq_peptide;Acc:NP_115724]	opHsV0400003828	Hs.558570	4.35668	14.6767
Microfibrillar-associated protein 2 precursor (MFAP-2) (Microfibril- associated glycoprotein) (MAGP) (MAGP-1). [Source:Uniprot/SWISSPROT;Acc:P55001]	H200007042	Hs.389137	4.35941	7.03212
FK506 binding protein 10 precursor (EC 5.2.1.8) (Peptidyl-prolyl cis- trans isomerase) (PPIase) (Rotamase) (65 kDa FK506-binding protein) (FKBP65) (Immunophilin FKBP65). [Source:Uniprot/SWISSPROT;Acc:Q96AY3]	H200000850	Hs.463035	4.37115	15.4596
glycosyltransferase 8 domain containing 2 [Source:RefSeq_peptide;Acc:NP_112592]	H200007493	Hs.631650	4.37458	10.265
DPCD protein [Source:RefSeq_peptide;Acc:NP_056263]	H200004210	Hs.658128	4.39578	3.95799
NAD(P)H dehydrogenase [quinone] 1 (EC 1.6.99.2) (Quinone reductase 1) (QR1) (DT-diaphorase) (DTD) (Azoreductase) (Phylloquinone reductase) (Menadione reductase). [Source:Uniprot/SWISSPROT;Acc:P15559]	H300016518	Hs.406515	4.40317	8.84407
Dickkopf related protein-1 precursor (Dkk-1) (Dickkopf-1) (hDkk-1) (SK) (UNQ492/PRO1008). [Source:Uniprot/SWISSPROT;Acc:O94907]	H200004487	Hs.40499	4.4124	17.1097
Laminin alpha-4 chain precursor. [Source:Uniprot/SWISSPROT;Acc:Q16363]	H200006540	Hs.654572	4.41494	23.4845
Hypothetical protein	opHsV0400012590	Hs.272234	4.41543	9.34732
-	H200003825	#N/A	4.42385	5.41394
small GTP-binding tumor suppressor 1 [Source:RefSeq_peptide;Acc:NP_660156]	H300003675	Hs.172753	4.42897	6.32439
scavenger receptor class A, member 3 isoform 2 [Source:RefSeq_peptide;Acc:NP_878185]	H200012786	Hs.128856	4.42949	14.5479
Seprase (EC 3.4.21.-) (Fibroblast activation protein alpha) (Integral membrane serine protease) (170-kDa melanoma membrane-bound gelatinase). [Source:Uniprot/SWISSPROT;Acc:Q12884]	H300010817	Hs.516493	4.43228	30.8621
retinoic acid induced 14 [Source:RefSeq_peptide;Acc:NP_056392]	H200002456	Hs.431400	4.4384	16.9123
Secernin 1. [Source:Uniprot/SWISSPROT;Acc:Q12765]	H200006013	Hs.520740	4.44252	7.22108
5T4 oncofetal trophoblast glycoprotein [Source:RefSeq_peptide;Acc:NP_006661]	H200006894	Hs.82128	4.4543	12.804
Hypothetical protein	opHsV0400012181	Hs.388742	4.46613	8.28567
Transmembrane 4 superfamily member 6 (Tetraspanin 6) (Tspan-6) (T245 protein) (Tetraspanin TM4-D) (A15 homolog) (UNQ767/PRO1560). [Source:Uniprot/SWISSPROT;Acc:O43657]	H200012278	Hs.43233	4.46731	7.85453
Non-protein coding transcript	opHsV0400011377	Hs.591706	4.46966	15.0922
Reversion-inducing cysteine-rich protein with Kazal motifs precursor (hRECK) (Suppressor of tumorigenicity 15) (ST15). [Source:Uniprot/SWISSPROT;Acc:O95980]	H300019037	Hs.388918	4.47277	7.78784
Conserved oligomeric Golgi complex component 6. [Source:Uniprot/SWISSPROT;Acc:Q9Y2V7]	H300015747	Hs.507805	4.47795	5.55073
-	H200010891	#N/A	4.48333	19.5243
-	H200005631	Hs.351798	4.49025	5.87872
RNA-binding protein with multiple splicing (RBP-MS). [Source:Uniprot/SWISSPROT;Acc:Q93062]	H200006744	Hs.334587	4.49746	10.8765
Abl-interactor 2 (Abelson interactor 2) (Abi-2) (Abl binding protein 3) (AblBP3) (Arg binding protein 1) (ArgBP1). [Source:Uniprot/SWISSPROT;Acc:Q9NYB9]	H200019942	Hs.471156	4.50577	4.97517
NG,NG-dimethylarginine dimethylaminohydrolase 1 (EC 3.5.3.18) (Dimethylargininase 1) (Dimethylarginine dimethylaminohydrolase 1) (DDAHI) (DDAH-1). [Source:Uniprot/SWISSPROT;Acc:O94760]	opHsV0400000496	Hs.379858	4.50732	9.68962
androgen receptor coactivator ARA55 [Source:RefSeq_peptide;Acc:NP_057011]	H300003175	Hs.513530	4.52175	9.19687
peptide chain release factor 3 [Source:RefSeq_peptide;Acc:NP_060564]	opHsV0400003414	Hs.59523	4.52814	5.33954
nexilin (F actin binding protein) [Source:RefSeq_peptide;Acc:NP_653174]	opHsV0400003829	Hs.632387	4.53025	11.4271
Epithelial protein lost in neoplasm (PP624). [Source:Uniprot/SWISSPROT;Acc:Q9UHB6]	H200001929	Hs.525419	4.53663	9.19806
-	H200006215	Hs.255973	4.54139	5.0887
Peroxisomal 3,2-trans-enoyl-CoA isomerase (EC 5.3.3.8) (Dodecenoyl-CoA delta-isomerase) (D3,D2-enoyl-CoA isomerase) (DBI-related protein 1) (DRS-1) (Hepatocellular carcinoma-associated antigen 88). [Source:Uniprot/SWISSPROT;Acc:O75521]	H300018876	Hs.15250	4.55452	8.67484
-	H300019360	#N/A	4.55546	4.28158
Non-protein coding transcript	opHsV0400011450	Hs.371609	4.56782	7.54714
Transmembrane 4 superfamily member 10. [Source:Uniprot/SWISSPROT;Acc:Q9BQJ4]	H200001686	Hs.8769	4.58455	30.6607
Potential phospholipid-transporting ATPase IIA (EC 3.6.3.1). [Source:Uniprot/SWISSPROT;Acc:O75110]	H200005715	Hs.592144	4.58946	8.20144
Microtubule-associated protein 2 (MAP 2) (MAP-2). [Source:Uniprot/SWISSPROT;Acc:P11137]	H300018350	Hs.368281	4.61193	10.2897
MGC87042 protein. [Source:Uniprot/SPTREMBL;Acc:Q6NZ63]	opHsV0400000079	Hs.636049	4.62085	15.6116
Forkhead box protein F2 (Forkhead-related protein FKHL6) (Forkhead- related transcription factor 2) (FREAC-2) (Forkhead-related activator- 2). [Source:Uniprot/SWISSPROT;Acc:Q12947]	H200004706	Hs.484423	4.62334	16.4957
Seprase (EC 3.4.21.-) (Fibroblast activation protein alpha) (Integral membrane serine protease) (170-kDa melanoma membrane-bound gelatinase). [Source:Uniprot/SWISSPROT;Acc:Q12884]	H200000111	Hs.516493	4.64058	25.6599
Claudin-11 (Oligodendrocyte specific protein). [Source:Uniprot/SWISSPROT;Acc:O75508]	H300007158	Hs.31595	4.64099	15.477
Hypothetical protein	opHsV0400012737	Hs.498292	4.64435	4.96128
-	opHsV0400007640	Hs.495485	4.64686	11.3986
Dickkopf related protein-3 precursor (Dkk-3) (Dickkopf-3) (hDkk-3) (UNQ258/PRO295). [Source:Uniprot/SWISSPROT;Acc:Q9UBP4]	H300022567	Hs.292156	4.65398	12.5459
Fibronectin precursor (FN) (Cold-insoluble globulin) (CIG). [Source:Uniprot/SWISSPROT;Acc:P02751]	H300021562	Hs.203717	4.65812	20.1255
Caveolin-2. [Source:Uniprot/SWISSPROT;Acc:P51636]	H200013312	Hs.212332	4.66137	11.6024
Glycerol-3-phosphate acyltransferase, mitochondrial precursor (EC 2.3.1.15) (GPAT). [Source:Uniprot/SWISSPROT;Acc:Q9HCL2]	H200004583	Hs.42586	4.66775	4.79358
Putative N6-DNA-methyltransferase (EC 2.1.1.-) (Protein PRED28) (M.HsaHemK2P). [Source:Uniprot/SWISSPROT;Acc:Q9Y5N5]	H300020610	Hs.163846	4.67567	6.42189
Iron-responsive element binding protein 1 (IRE-BP 1) (Iron regulatory protein 1) (IRP1) (Ferritin repressor protein) (Aconitate hydratase) (EC 4.2.1.3) (Citrate hydro-lyase) (Aconitase). [Source:Uniprot/SWISSPROT;Acc:P21399]	H300019786	Hs.567229	4.68259	7.15701
Hypothetical protein	opHsV0400012682	Hs.591340	4.68727	9.91246
Tenascin precursor (TN) (Hexabrachion) (Cytotactin) (Neuronectin) (GMEM) (JI) (Miotendinous antigen) (Glioma-associated-extracellular matrix antigen) (GP 150-225) (Tenascin-C) (TN-C). [Source:Uniprot/SWISSPROT;Acc:P24821]	H200009494	Hs.143250	4.71996	7.82542
G1/S-specific cyclin D1 (PRAD1 oncogene) (BCL-1 oncogene). [Source:Uniprot/SWISSPROT;Acc:P24385]	H200006989	Hs.523852	4.7411	18.6718
Sacsin. [Source:Uniprot/SWISSPROT;Acc:Q9NZJ4]	H300004526	Hs.159492	4.78184	8.23752
Synaptotagmin-like protein 2 (Exophilin 4). [Source:Uniprot/SWISSPROT;Acc:Q9HCH5]	H200010534	Hs.369520	4.78533	10.4044
Heat shock 70 kDa protein 12A. [Source:Uniprot/SWISSPROT;Acc:O43301]	H200002123	Hs.654682	4.79719	6.44517
integrin, beta-like 1 (with EGF-like repeat domains) [Source:RefSeq_peptide;Acc:NP_004782]	H200006959	Hs.643461	4.80783	9.51251
Aldo-keto reductase family 1 member C1 (EC 1.1.1.-) (Trans-1,2- dihydrobenzene-1,2-diol dehydrogenase) (EC 1.3.1.20) (High-affinity hepatic bile acid-binding protein) (HBAB) (Chlordecone reductase homolog HAKRC) (Dihydrodiol dehydrogenase 2) (DD2) (20 alp	H300004073	#N/A	4.8169	20.2595
Wnt-5b protein precursor. [Source:Uniprot/SWISSPROT;Acc:Q9H1J7]	H200018203	Hs.306051	4.82012	15.7233
fibronectin type III domain containing 4 [Source:RefSeq_peptide;Acc:NP_073734]	H200003796	Hs.27836	4.8331	8.37813
associated molecule with the SH3 domain of STAM (AMSH) like protein [Source:RefSeq_peptide;Acc:NP_065850]	H300021371	Hs.16229	4.84415	9.45654
similar to CG6405 gene product [Source:RefSeq_peptide;Acc:NP_660312]	opHsV0400007505	Hs.125038	4.85064	8.46608
ALEX2 protein [Source:RefSeq_peptide;Acc:NP_055597]	opHsV0400004835	Hs.48924	4.85164	7.22681
-	H300006676	Hs.377972	4.85651	11.0801
Anthrax toxin receptor 1 precursor (Tumor endothelial marker 8). [Source:Uniprot/SWISSPROT;Acc:Q9H6X2]	H300021227	Hs.165859	4.86172	19.8739
pentatricopeptide repeat domain 2 [Source:RefSeq_peptide;Acc:NP_079030]	H200012641	Hs.126906	4.86579	5.05918
Nucleoside diphosphate kinase 7 (EC 2.7.4.6) (NDK 7) (NDP kinase 7) (nm23-H7). [Source:Uniprot/SWISSPROT;Acc:Q9Y5B8]	H200017110	Hs.706952	4.88914	5.94549
x 009 protein [Source:RefSeq_peptide;Acc:NP_064619]	H300010478	Hs.127432	4.89847	10.921
Guanine nucleotide-binding protein G(i), alpha-1 subunit (Adenylate cyclase-inhibiting G alpha protein). [Source:Uniprot/SWISSPROT;Acc:P63096]	H200014968	Hs.134587	4.90516	7.4716
Serine/threonine protein phosphatase 2A, 65 kDa regulatory subunit A, beta isoform (PP2A, subunit A, PR65-beta isoform) (PP2A, subunit A, R1-beta isoform). [Source:Uniprot/SWISSPROT;Acc:P30154]	H300019493	Hs.584790	4.92363	5.50366
B2 bradykinin receptor (BK-2 receptor) (B2R). [Source:Uniprot/SWISSPROT;Acc:P30411]	H200016269	Hs.525572	4.92866	21.9016
Homeobox protein Meis2 (Meis1-related protein 1). [Source:Uniprot/SWISSPROT;Acc:O14770]	H300021719	Hs.510989	4.93035	5.81223
Myosin light chain 1, slow-twitch muscle A isoform (MLC1sa) (Alkali). [Source:Uniprot/SWISSPROT;Acc:P14649]	H200010427	Hs.632731	4.93255	5.77246
Prolyl 4-hydroxylase alpha-2 subunit precursor (EC 1.14.11.2) (4-PH alpha-2) (Procollagen-proline,2-oxoglutarate-4-dioxygenase alpha-2 subunit) (UNQ290/PRO330). [Source:Uniprot/SWISSPROT;Acc:O15460]	H300013515	Hs.519568	4.93645	11.8495
-	H300016017	#N/A	4.93803	10.1707
Hypothetical protein	opHsV0400012339	Hs.34447	5.01803	21.8984
Nidogen-2 precursor (NID-2) (Osteonidogen). [Source:Uniprot/SWISSPROT;Acc:Q14112]	H200006971	Hs.369840	5.03033	18.1087
Carnitine O-palmitoyltransferase I, mitochondrial brain isoform (EC 2.3.1.21) (Carnitine palmitoyltransferase 1C) (CPT IC). [Source:Uniprot/SWISSPROT;Acc:Q8TCG5]	H300021357	Hs.112195	5.03907	12.6782
Alpha-parvin (Calponin-like integrin-linked kinase binding protein) (CH-ILKBP). [Source:Uniprot/SWISSPROT;Acc:Q9NVD7]	H200004666	Hs.607144	5.05933	10.8163
LanC-like protein 1 (40 kDa erythrocyte membrane protein) (p40). [Source:Uniprot/SWISSPROT;Acc:O43813]	H200002261	Hs.13351	5.06638	5.67714
Tumor suppressor candidate 3 (N33 protein). [Source:Uniprot/SWISSPROT;Acc:Q13454]	H200005732	Hs.591845	5.07111	12.0411
Lysophosphatidic acid receptor Edg-2 (LPA receptor 1) (LPA-1). [Source:Uniprot/SWISSPROT;Acc:Q92633]	H200006199	Hs.126667	5.09124	11.7801
-	H300019424	#N/A	5.10214	9.23041
Thy-1 membrane glycoprotein precursor (Thy-1 antigen) (CDw90) (CD90 antigen). [Source:Uniprot/SWISSPROT;Acc:P04216]	H200012556	Hs.644697	5.10584	15.183
-	opHsV0400008394	Hs.591943	5.15003	9.13447
Regulator of G-protein signaling 3 (RGS3) (RGP3). [Source:Uniprot/SWISSPROT;Acc:P49796]	H300013707	Hs.494875	5.15972	4.77993
calcium/calmodulin-dependent protein kinase II [Source:RefSeq_peptide;Acc:NP_061054]	H300005334	Hs.197922	5.1603	28.6584
Hypothetical protein	opHsV0400011673	Hs.591469	5.17058	31.8277
N-chimaerin (NC) (N-chimerin) (Alpha chimerin) (A-chimaerin) (Rho- GTPase-activating protein 2). [Source:Uniprot/SWISSPROT;Acc:P15882]	H200007885	Hs.654534	5.17512	16.639
Necdin. [Source:Uniprot/SWISSPROT;Acc:Q99608]	opHsV0400002303	Hs.50130	5.18776	8.91629
Periostin precursor (PN) (Osteoblast-specific factor 2) (OSF-2). [Source:Uniprot/SWISSPROT;Acc:Q15063]	H300000923	Hs.136348	5.20227	21.1394
-	H300019498	Hs.12692	5.2042	6.92558
RAB, member RAS oncogene family-like 5 [Source:RefSeq_peptide;Acc:NP_073614]	H300019160	Hs.389104	5.22088	4.93861
PREDICTED: Melanoma associated gene [Source:RefSeq_peptide;Acc:XP_056455]	H300010985	#N/A	5.22471	15.4606
-	H200011445	Hs.257664	5.22973	6.13135
NAD(P)H dehydrogenase [quinone] 1 (EC 1.6.99.2) (Quinone reductase 1) (QR1) (DT-diaphorase) (DTD) (Azoreductase) (Phylloquinone reductase) (Menadione reductase). [Source:Uniprot/SWISSPROT;Acc:P15559]	H300019609	Hs.406515	5.24173	12.0684
Epsilon-sarcoglycan precursor (Epsilon-SG). [Source:Uniprot/SWISSPROT;Acc:O43556]	H200011708	Hs.371199	5.24922	13.3976
NAD(P)H dehydrogenase [quinone] 1 (EC 1.6.99.2) (Quinone reductase 1) (QR1) (DT-diaphorase) (DTD) (Azoreductase) (Phylloquinone reductase) (Menadione reductase). [Source:Uniprot/SWISSPROT;Acc:P15559]	H300021553	Hs.406515	5.26389	9.60507
zinc finger protein 521 [Source:RefSeq_peptide;Acc:NP_056276]	H200003689	Hs.116935	5.2783	6.09503
Lysyl oxidase homolog 1 precursor (EC 1.4.3.-) (Lysyl oxidase-like protein 1) (LOL). [Source:Uniprot/SWISSPROT;Acc:Q08397]	H200005574	Hs.65436	5.2893	20.9849
-	H300009988	Hs.427449	5.30299	12.5899
Vascular endothelial growth factor C precursor (VEGF-C) (Vascular endothelial growth factor related protein) (VRP) (Flt4 ligand) (Flt4- L). [Source:Uniprot/SWISSPROT;Acc:P49767]	H200006638	Hs.435215	5.31324	13.3693
Thy-1 membrane glycoprotein precursor (Thy-1 antigen) (CDw90) (CD90 antigen). [Source:Uniprot/SWISSPROT;Acc:P04216]	H300016617	Hs.644697	5.32892	24.1393
Six transmembrane epithelial antigen of prostate. [Source:Uniprot/SWISSPROT;Acc:Q9UHE8]	H300006115	Hs.61635	5.33995	15.0434
BAG-family molecular chaperone regulator-2. [Source:Uniprot/SWISSPROT;Acc:O95816]	H200005162	Hs.55220	5.39171	24.8788
Heparin-binding growth factor 2 precursor (HBGF-2) (Basic fibroblast growth factor) (BFGF) (Prostatropin). [Source:Uniprot/SWISSPROT;Acc:P09038]	H200008768	Hs.284244	5.39683	13.5042
secreted frizzled-related protein 1 [Source:RefSeq_peptide;Acc:NP_003003]	H200001408	Hs.213424	5.40071	27.7223
Protein-lysine 6-oxidase precursor (EC 1.4.3.13) (Lysyl oxidase). [Source:Uniprot/SWISSPROT;Acc:P28300]	H200011164	Hs.102267	5.42377	17.7957
Asparagine synthetase [glutamine-hydrolyzing] (EC 6.3.5.4) (Glutamine- dependent asparagine synthetase) (TS11 cell cycle control protein). [Source:Uniprot/SWISSPROT;Acc:P08243]	H200006172	Hs.489207	5.42397	14.5341
Hypothetical protein	opHsV0400011936	Hs.591469	5.43995	30.1844
Follistatin precursor (FS) (Activin-binding protein). [Source:Uniprot/SWISSPROT;Acc:P19883]	H200001854	Hs.9914	5.44644	24.8604
FK506-binding protein 7 precursor (EC 5.2.1.8) (Peptidyl-prolyl cis- trans isomerase) (PPIase) (Rotamase) (FKBP-23) (UNQ670/PRO1304). [Source:Uniprot/SWISSPROT;Acc:Q9Y680]	H300018899	Hs.410378	5.49123	10.4556
Rho-related BTB domain-containing protein 3. [Source:Uniprot/SWISSPROT;Acc:O94955]	H200001910	Hs.445030	5.51295	22.332
Guanine nucleotide-binding protein G(I)/G(S)/G(O) gamma-12 subunit. [Source:Uniprot/SWISSPROT;Acc:Q9UBI6]	H300000998	Hs.431101	5.51504	7.54997
arylsulfatase J [Source:RefSeq_peptide;Acc:NP_078866]	H300021503	Hs.22895	5.55392	11.4282
S100 calcium-binding protein A13. [Source:Uniprot/SWISSPROT;Acc:Q99584]	opHsV0400003264	Hs.516505	5.56647	7.92325
adipocyte-specific adhesion molecule [Source:RefSeq_peptide;Acc:NP_079045]	H200013147	Hs.591949	5.56911	12.8349
TBC1 domain family member 19. [Source:Uniprot/SWISSPROT;Acc:Q8N5T2]	H200004122	Hs.479403	5.60014	7.13016
Tropomyosin beta chain (Tropomyosin 2) (Beta-tropomyosin). [Source:Uniprot/SWISSPROT;Acc:P07951]	H200009924	Hs.300772	5.6976	31.6877
-	H300016076	#N/A	5.7405	9.89874
heparan sulfate D-glucosaminyl 3-O-sulfotransferase 3A1 [Source:RefSeq_peptide;Acc:NP_006033]	H200004874	Hs.462270	5.74455	18.2841
ADP-ribosylation factor-like protein 3. [Source:Uniprot/SWISSPROT;Acc:P36405]	H300006511	Hs.182215	5.81829	6.12031
-	H200010873	#N/A	5.83208	10.1283
Glycine receptor beta chain precursor (Glycine receptor 58 kDa subunit). [Source:Uniprot/SWISSPROT;Acc:P48167]	H200004204	Hs.32973	5.83375	11.8567
Synaptosomal-associated protein 25 (SNAP-25) (Synaptosomal-associated 25 kDa protein) (Super protein) (SUP). [Source:Uniprot/SWISSPROT;Acc:P60880]	H200007108	Hs.167317	5.90163	13.118
acheron isoform 2 [Source:RefSeq_peptide;Acc:NP_932062]	opHsV0400004137	Hs.416755	5.90881	30.0595
Oligoribonuclease, mitochondrial precursor (EC 3.1.-.-) (Small fragment nuclease) (CGI-114). [Source:Uniprot/SWISSPROT;Acc:Q9Y3B8]	H300006865	Hs.7527	5.91058	7.51536
-	H300005652	Hs.400698	5.93188	5.95264
Ubiquitin carboxyl-terminal hydrolase isozyme L1 (EC 3.4.19.12) (UCH- L1) (Ubiquitin thiolesterase L1) (Neuron cytoplasmic protein 9.5) (PGP 9.5) (PGP9.5). [Source:Uniprot/SWISSPROT;Acc:P09936]	H200006253	Hs.518731	5.95614	27.867
HWKM1940 [Source:RefSeq_peptide;Acc:NP_995327]	opHsV0400003133	Hs.55200	5.98234	15.4791
Regulator of G-protein signaling 20 (RGS20) (Regulator of Gz-selective protein signaling 1) (Gz-selective GTPase-activating protein) (G(z)GAP). [Source:Uniprot/SWISSPROT;Acc:O76081]	H200010952	Hs.368733	5.99737	12.8256
Fasciculation and elongation protein zeta 1 (Zygin I). [Source:Uniprot/SWISSPROT;Acc:Q99689]	H300002182	Hs.224008	5.99904	19.0483
Cytokine inducible SH2-containing protein 5 (Suppressor of cytokine signaling 5) (SOCS-5) (Cytokine-inducible SH2 protein 6) (CIS-6). [Source:Uniprot/SWISSPROT;Acc:O75159]	H200007866	Hs.468426	6.11435	7.97567
D-3-phosphoglycerate dehydrogenase (EC 1.1.1.95) (3-PGDH). [Source:Uniprot/SWISSPROT;Acc:O43175]	H300006924	Hs.487296	6.11974	15.2171
Proteinase activated receptor 1 precursor (PAR-1) (Thrombin receptor) (Coagulation factor II receptor). [Source:Uniprot/SWISSPROT;Acc:P25116]	H200012731	Hs.482562	6.17976	26.575
scavenger receptor class A, member 3 isoform 2 [Source:RefSeq_peptide;Acc:NP_878185]	opHsV0400003057	Hs.128856	6.18693	21.746
Beta-sarcoglycan (Beta-SG) (43 kDa dystrophin-associated glycoprotein) (43DAG) (A3b). [Source:Uniprot/SWISSPROT;Acc:Q16585]	H300006466	Hs.438953	6.2089	11.7018
Insulin receptor substrate-1 (IRS-1). [Source:Uniprot/SWISSPROT;Acc:P35568]	H200010727	Hs.471508	6.3672	10.2323
Possible global transcription activator SNF2L1 (SWI/SNF related matrix associated actin dependent regulator of chromatin subfamily A member 1). [Source:Uniprot/SWISSPROT;Acc:P28370]	H200013811	Hs.152292	6.39185	15.7624
acheron isoform 2 [Source:RefSeq_peptide;Acc:NP_932062]	H200001173	Hs.416755	6.42399	16.7815
-	H300009935	Hs.127945	6.44738	22.0975
Hypothetical protein	opHsV0400012444	Hs.592775	6.4822	12.5386
monooxygenase, DBH-like 1 [Source:RefSeq_peptide;Acc:NP_056344]	H200001330	Hs.6909	6.50428	23.6573
-	H200013065	Hs.503831	6.52322	26.8071
Tumor necrosis factor receptor superfamily member 11B precursor (Osteoprotegerin) (Osteoclastogenesis inhibitory factor). [Source:Uniprot/SWISSPROT;Acc:O00300]	H300008046	Hs.81791	6.61911	35.7861
-	H300004313	Hs.643516	6.6801	14.8558
ER lumen protein retaining receptor 3 (KDEL receptor 3) (KDEL endoplasmic reticulum protein retention receptor 3). [Source:Uniprot/SWISSPROT;Acc:O43731]	opHsV0400006317	Hs.720434	6.72452	17.9473
Homeobox protein Hox-B5 (Hox-2A) (HHO.C10) (HU-1). [Source:Uniprot/SWISSPROT;Acc:P09067]	H200003159	Hs.98428	6.72455	33.2384
similar to 2310016C16Rik protein [Source:RefSeq_peptide;Acc:NP_001008398]	H300010301	Hs.289044	6.79036	14.3648
5'-nucleotidase precursor (EC 3.1.3.5) (Ecto-5'-nucleotidase) (5'-NT) (CD73 antigen). [Source:Uniprot/SWISSPROT;Acc:P21589]	H200013920	Hs.153952	6.81251	30.9075
-	H200002235	#N/A	6.95063	11.436
Ras-related protein Rab-23 (HSPC137). [Source:Uniprot/SWISSPROT;Acc:Q9ULC3]	H200010660	Hs.555016	7.0202	20.1869
Popeye domain containing protein 3 (Popeye protein 3). [Source:Uniprot/SWISSPROT;Acc:Q9HBV1]	H300002367	Hs.458336	7.02742	35.9629
Skeletal muscle LIM-protein 3 (SLIM 3) (LIM-domain protein DRAL) (Four and a half LIM domains protein 2) (FHL-2). [Source:Uniprot/SWISSPROT;Acc:Q14192]	H200001634	Hs.443687	7.09699	77.3194
Ras-related protein R-Ras2 (Ras-like protein TC21) (Teratocarcinoma oncogene). [Source:Uniprot/SWISSPROT;Acc:P62070]	H200015006	Hs.502004	7.23623	18.0874
Profilin-2 (Profilin II). [Source:Uniprot/SWISSPROT;Acc:P35080]	H200010511	Hs.91747	7.69409	29.1836
Matrix metalloproteinase-25 precursor (EC 3.4.24.-) (MMP-25) (Membrane-type matrix metalloproteinase 6) (MT-MMP 6) (Membrane-type-6 matrix metalloproteinase) (MT6-MMP) (Leukolysin). [Source:Uniprot/SWISSPROT;Acc:Q9NPA2]	H300016329	Hs.312579	-12.3329	0.0112734
Lysosomal-associated multitransmembrane protein (Retinoic acid- inducible E3 protein) (HA1520). [Source:Uniprot/SWISSPROT;Acc:Q13571]	H200006675	Hs.371021	-10.8459	0.00308096
Tumor necrosis factor, alpha-induced protein 3 (EC 3.-.-.-) (Putative DNA binding protein A20) (Zinc finger protein A20). [Source:Uniprot/SWISSPROT;Acc:P21580]	H200015131	Hs.211600	-10.7063	0.00685754
Interleukin-1 receptor, type II precursor (IL-1R-2) (IL-1R-beta) (Antigen CDw121b). [Source:Uniprot/SWISSPROT;Acc:P27930]	H200003513	Hs.25333	-10.6461	0.0102573
RNA-binding protein [Source:RefSeq_peptide;Acc:NP_061900]	H200010700	Hs.518727	-10.6044	0.012451
Tyrosine-protein kinase SYK (EC 2.7.1.112) (Spleen tyrosine kinase). [Source:Uniprot/SWISSPROT;Acc:P43405]	H200005918	Hs.371720	-10.4396	0.0125818
leukocyte-associated Ig-like receptor 1 isoform b precursor [Source:RefSeq_peptide;Acc:NP_068352]	H200011978	Hs.572535	-10.4318	0.00972266
L-plastin (Lymphocyte cytosolic protein 1) (LCP-1) (LC64P). [Source:Uniprot/SWISSPROT;Acc:P13796]	opHsV0400001268	Hs.381099	-10.1277	0.00412827
HLA class II histocompatibility antigen, gamma chain (HLA-DR antigens associated invariant chain) (Ia antigen-associated invariant chain) (Ii) (p33) (CD74 antigen). [Source:Uniprot/SWISSPROT;Acc:P04233]	opHsV0400004274	Hs.436568	-10.0147	0.0149881
Hematopoietic lineage cell specific protein (Hematopoietic cell- specific LYN substrate 1) (LckBP1) (p75). [Source:Uniprot/SWISSPROT;Acc:P14317]	H200002398	Hs.14601	-10.0014	0.0145421
Macrophage scavenger receptor types I and II (Macrophage acetylated LDL receptor I and II) (CD204 antigen). [Source:Uniprot/SWISSPROT;Acc:P21757]	H300010911	Hs.147635	-9.96395	0.0106099
Gamma-interferon inducible lysosomal thiol reductase precursor (Gamma- interferon-inducible protein IP-30). [Source:Uniprot/SWISSPROT;Acc:P13284]	H300019724	Hs.14623	-9.95702	0.0127641
Low affinity immunoglobulin gamma Fc region receptor II-a precursor (Fc-gamma RII-a) (FcRII-a) (IgG Fc receptor II-a) (Fc-gamma-RIIa) (CD32) (CDw32). [Source:Uniprot/SWISSPROT;Acc:P12318]	H200006564	Hs.352642	-9.88863	0.0305199
Small inducible cytokine A5 precursor (CCL5) (T-cell specific RANTES protein) (SIS-delta) (T cell-specific protein P228) (TCP228) [Contains: RANTES(3-68)]. [Source:Uniprot/SWISSPROT;Acc:P13501]	H200015731	Hs.514821	-9.87839	0.0146854
Baculoviral IAP repeat-containing protein 3 (Inhibitor of apoptosis protein 1) (HIAP1) (HIAP-1) (C-IAP2) (TNFR2-TRAF signaling complex protein 1) (IAP homolog C) (Apoptosis inhibitor 2) (API2). [Source:Uniprot/SWISSPROT;Acc:Q13489]	H200012712	Hs.127799	-9.81366	0.00807772
Solute carrier organic anion transporter family, member 2B1 (Solute carrier family 21, member 9) (Organic anion transporter B) (OATP-B) (Organic anion transporter polypeptide-related protein 2) (OATP-RP2) (OATPRP2). [Source:Uniprot/SWISSPROT;Acc:O94956]	H200001514	Hs.7884	-9.73404	0.0302023
Long-chain-fatty-acid--CoA ligase 1 (EC 6.2.1.3) (Long-chain acyl-CoA synthetase 1) (LACS 1) (Palmitoyl-CoA ligase 1) (Long-chain fatty acid CoA ligase 2) (Long-chain acyl-CoA synthetase 2) (LACS 2) (Acyl-CoA synthetase 1) (ACS1) (Palmitoyl-CoA ligase 2).	H200014007	Hs.406678	-9.73392	0.0177501
-	H200010303	Hs.388313	-9.66271	0.00908513
Leukocyte surface antigen CD53 (Cell surface glycoprotein CD53). [Source:Uniprot/SWISSPROT;Acc:P19397]	H200006908	Hs.443057	-9.64491	0.0142701
Interleukin-1 alpha precursor (IL-1 alpha) (Hematopoietin-1). [Source:Uniprot/SWISSPROT;Acc:P01583]	opHsV0400000321	Hs.1722	-9.53764	0.0240889
Membrane-associated protein HEM-1 (Hematopoietic protein 1). [Source:Uniprot/SWISSPROT;Acc:P55160]	H200013042	Hs.182014	-9.48975	0.0342501
CAMPATH-1 antigen precursor (CD52 antigen) (CDW52) (Cambridge pathology 1 antigen) (Epididymal secretory protein E5). [Source:Uniprot/SWISSPROT;Acc:P31358]	H200017212	Hs.276770	-9.42817	0.0126721
interleukin 23, alpha subunit p19 precursor [Source:RefSeq_peptide;Acc:NP_057668]	H200010868	Hs.98309	-9.407	0.0200613
myosin IG (MYO1G), mRNA [Source:RefSeq_dna;Acc:NM_033054]	H300011043	Hs.37617	-9.40141	0.018755
Allograft inflammatory factor-1 (AIF-1) (Ionized calcium-binding adapter molecule 1) (G1). [Source:Uniprot/SWISSPROT;Acc:P55008]	opHsV0400006504	Hs.76364	-9.38381	0.00737174
Tyrosine-protein kinase HCK (EC 2.7.1.112) (p59-HCK/p60-HCK) (Hemopoietic cell kinase). [Source:Uniprot/SWISSPROT;Acc:P08631]	H200010349	Hs.126521	-9.37941	0.0120337
Membrane-spanning 4-domains subfamily A member 4A (Four-span transmembrane protein 1) (CD20 antigen-like 1) (HDCME31P). [Source:Uniprot/SWISSPROT;Acc:Q96JQ5]	H300019855	Hs.325960	-9.33345	0.0143601
Hemoglobin delta chain. [Source:Uniprot/SWISSPROT;Acc:P02042]	H200014062	Hs.699280	-9.31186	0.0175985
Guanine nucleotide-binding protein, alpha-15 subunit (Galpha15) (G alpha-16). [Source:Uniprot/SWISSPROT;Acc:P30679]	H300009124	Hs.73797	-9.30891	0.0134667
Triggering receptor expressed on myeloid cells 1 precursor (Triggering receptor expressed on monocytes 1) (TREM-1). [Source:Uniprot/SWISSPROT;Acc:Q9NP99]	H200017640	Hs.283022	-9.30433	0.0238771
NF-kappaB inhibitor alpha (Major histocompatibility complex enhancer- binding protein MAD3) (I-kappa-B-alpha) (IkappaBalpha) (IKB-alpha). [Source:Uniprot/SWISSPROT;Acc:P25963]	H200006833	Hs.81328	-9.29716	0.0157379
-	H300003224	Hs.288010	-9.14317	0.0117415
E3 ubiquitin ligase IBRDC2 (EC 6.3.2.-) (IBR domain containing protein 2) (p53-inducible RING finger protein). [Source:Uniprot/SWISSPROT;Acc:Q7Z419]	H200009628	Hs.148741	-9.12263	0.0232143
Neutrophil cytosol factor 2 (NCF-2) (Neutrophil NADPH oxidase factor 2) (67 kDa neutrophil oxidase factor) (p67-phox) (NOXA2). [Source:Uniprot/SWISSPROT;Acc:P19878]	H200000254	Hs.587558	-8.97024	0.0180185
Macrophage inflammatory protein-2-beta precursor (MIP2-beta) (CXCL3) (Growth regulated protein gamma) (GRO-gamma) (GRO-gamma(1-73)) [Contains: GRO-gamma(5-73)]. [Source:Uniprot/SWISSPROT;Acc:P19876]	H200010379	Hs.89690	-8.95012	0.0128804
leukocyte-associated Ig-like receptor 1 isoform b precursor [Source:RefSeq_peptide;Acc:NP_068352]	H300022445	Hs.572535	-8.91753	0.0519822
Rho-related GTP-binding protein RhoH (GTP-binding protein TTF). [Source:Uniprot/SWISSPROT;Acc:Q15669]	H200011672	Hs.160673	-8.88158	0.00569888
N-acetylneuraminate pyruvate lyase [Source:RefSeq_peptide;Acc:NP_110396]	H200003318	Hs.496969	-8.78882	0.0515778
T-cell activation NFKB-like protein [Source:RefSeq_peptide;Acc:NP_116110]	H200005391	#N/A	-8.71909	0.03353
Signaling lymphocytic activation molecule precursor (IPO-3) (CD150 antigen) (CDw150). [Source:Uniprot/SWISSPROT;Acc:Q13291]	H200004202	Hs.523660	-8.70939	0.0327726
HLA class II histocompatibility antigen, DR alpha chain precursor (MHC class II antigen DRA). [Source:Uniprot/SWISSPROT;Acc:P01903]	H300001620	Hs.520048	-8.70495	0.0104633
adhesion molecule, interacts with CXADR antigen 1 [Source:RefSeq_peptide;Acc:NP_694938]	H200002560	Hs.16291	-8.64801	0.0308156
Granulocyte colony stimulating factor receptor precursor (G-CSF-R) (CD114 antigen). [Source:Uniprot/SWISSPROT;Acc:Q99062]	H200000552	Hs.524517	-8.64515	0.0223448
T cell immunoglobulin mucin 3 [Source:RefSeq_peptide;Acc:NP_116171]	H200014032	Hs.616365	-8.60971	0.0146555
Pleckstrin (Platelet p47 protein). [Source:Uniprot/SWISSPROT;Acc:P08567]	H200006396	Hs.468840	-8.59619	0.0194406
Low affinity immunoglobulin gamma Fc region receptor II-b precursor (Fc-gamma RII-b) (FcRII-b) (IgG Fc receptor II-b) (Fc-gamma-RIIb) (CD32 antigen) (CDw32). [Source:Uniprot/SWISSPROT;Acc:P31994]	H300021785	Hs.352642	-8.55692	0.0277782
-	H200001719	#N/A	-8.54934	0.043526
HLA class II histocompatibility antigen, DP alpha chain precursor (HLA-SB alpha chain) (MHC class II DP3-alpha) (DP(W3)) (DP(W4)). [Source:Uniprot/SWISSPROT;Acc:P20036]	H300001485	Hs.347270	-8.52205	0.0138488
NF-kappaB inhibitor alpha (Major histocompatibility complex enhancer- binding protein MAD3) (I-kappa-B-alpha) (IkappaBalpha) (IKB-alpha). [Source:Uniprot/SWISSPROT;Acc:P25963]	H200006833	Hs.81328	-8.46474	0.0167973
Ribonuclease pancreatic precursor (EC 3.1.27.5) (RNase 1) (RNase A) (RNase UpI-1) (RIB-1) (HP-RNase). [Source:Uniprot/SWISSPROT;Acc:P07998]	H300002207	Hs.78224	-8.403	0.040575
SAM-domain protein SAMSN-1 (SAM domain, SH3 domain and nuclear localisation signals protein 1) (SH3-SAM adaptor protein) (Hematopoietic adaptor containing SH3 and SAM domains 1). [Source:Uniprot/SWISSPROT;Acc:Q9NSI8]	H200003420	Hs.570423	-8.32541	0.00490005
Integrin alpha-X precursor (Leukocyte adhesion glycoprotein p150,95 alpha chain) (Leukocyte adhesion receptor p150,95) (CD11c) (Leu M5). [Source:Uniprot/SWISSPROT;Acc:P20702]	H300013297	Hs.248472	-8.32195	0.0519963
Interleukin-27 beta chain precursor (IL-27B) (Epstein-Barr virus induced gene 3 protein) (EBV-induced gene 3 protein). [Source:Uniprot/SWISSPROT;Acc:Q14213]	H200014344	Hs.501452	-8.24196	0.0119898
chemokine (C-C motif) receptor-like 2 [Source:RefSeq_peptide;Acc:NP_003956]	H200018030	Hs.535713	-8.15137	0.0273863
Pellino protein homolog 1 (Pellino 1) (Pellino related intracellular signaling molecule). [Source:Uniprot/SWISSPROT;Acc:Q96FA3]	H200001516	Hs.7886	-8.11515	0.0187867
C-X-C chemokine receptor type 4 (CXC-R4) (CXCR-4) (Stromal cell- derived factor 1 receptor) (SDF-1 receptor) (Fusin) (Leukocyte-derived seven transmembrane domain receptor) (LESTR) (LCR1) (FB22) (NPYRL) (HM89) (CD184 antigen). [Source:Uniprot/SWISSPROT;Ac	H200010317	Hs.593413	-8.06929	0.0161661
Tyrosine-protein kinase Lyn (EC 2.7.1.112). [Source:Uniprot/SWISSPROT;Acc:P07948]	H200006801	Hs.699154	-7.95449	0.0371409
Ig kappa chain V-I region Walker precursor. [Source:Uniprot/SWISSPROT;Acc:P04431]	H300022820	Hs.449621	-7.95245	0.010887
carbohydrate (chondroitin 4) sulfotransferase 11 [Source:RefSeq_peptide;Acc:NP_060883]	H200008923	Hs.17569	-7.93859	0.0436208
HLA class II histocompatibility antigen, DR alpha chain precursor (MHC class II antigen DRA). [Source:Uniprot/SWISSPROT;Acc:P01903]	opHsV0400004371	Hs.520048	-7.93371	0.00375675
Ig kappa chain V-I region Walker precursor. [Source:Uniprot/SWISSPROT;Acc:P04431]	H300001895	Hs.449621	-7.92244	0.0390712
Cathepsin S precursor (EC 3.4.22.27). [Source:Uniprot/SWISSPROT;Acc:P25774]	H300001380	Hs.181301	-7.8917	0.0104298
C-type lectin, superfamily member 14 (Macrophage lectin 2). [Source:Uniprot/SWISSPROT;Acc:Q8IUN9]	H200005078	Hs.54403	-7.78917	0.0229782
Complement C1q subcomponent, C chain precursor. [Source:Uniprot/SWISSPROT;Acc:P02747]	H200010677	Hs.467753	-7.77336	0.0569736
Lymphocyte antigen 86 precursor (MD-1 protein). [Source:Uniprot/SWISSPROT;Acc:O95711]	H200014244	Hs.653138	-7.75817	0.0199738
High affinity immunoglobulin epsilon receptor gamma-subunit precursor (FceRI gamma) (IgE Fc receptor gamma-subunit) (Fc-epsilon RI-gamma). [Source:Uniprot/SWISSPROT;Acc:P30273]	H300020694	Hs.433300	-7.75198	0.0420977
Epiregulin precursor. [Source:Uniprot/SWISSPROT;Acc:O14944]	H200011948	Hs.115263	-7.74336	0.0136547
mannose receptor, C type 1-like 1 [Source:RefSeq_peptide;Acc:NP_001009567]	H200006020	Hs.75182	-7.72766	0.0285294
Interleukin-18 precursor (IL-18) (Interferon-gamma inducing factor) (IFN-gamma-inducing factor) (Interleukin-1 gamma) (IL-1 gamma). [Source:Uniprot/SWISSPROT;Acc:Q14116]	H200007001	Hs.83077	-7.70968	0.023876
Carbonic anhydrase II (EC 4.2.1.1) (Carbonate dehydratase II) (CA-II) (Carbonic anhydrase C). [Source:Uniprot/SWISSPROT;Acc:P00918]	H200014027	Hs.155097	-7.67081	0.0558202
-	H300007400	#N/A	-7.6139	0.0912133
HLA complex P5 [Source:RefSeq_peptide;Acc:NP_006665]	H200000472	Hs.549053	-7.6096	0.0710151
Hypothetical protein	opHsV0400010993	Hs.368592	-7.58468	0.0337906
Natural resistance-associated macrophage protein 1 (NRAMP 1). [Source:Uniprot/SWISSPROT;Acc:P49279]	H300014079	Hs.591607	-7.57367	0.0547192
-	H200015564	Hs.236449	-7.55743	0.0476301
5-lipoxygenase activating protein (FLAP) (MK-886-binding protein). [Source:Uniprot/SWISSPROT;Acc:P20292]	H200011059	Hs.507658	-7.55254	0.0676757
Leukocyte specific transcript 1 protein (B144 protein). [Source:Uniprot/SWISSPROT;Acc:O00453]	H300021702	Hs.436066	-7.52892	0.0344534
CMRF35-H antigen precursor (CMRF35-H9) (CMRF-35-H9) (Inhibitory receptor protein 60) (IRp60) (IRC1/IRC2) (NK inhibitory receptor). [Source:Uniprot/SWISSPROT;Acc:Q9UGN4]	H300021149	Hs.9688	-7.48788	0.056045
Glia maturation factor gamma (GMF-gamma). [Source:Uniprot/SWISSPROT;Acc:O60234]	H300000689	Hs.5210	-7.45266	0.0114893
HLA class II histocompatibility antigen, SB beta chain (Clone PHA- beta) (Fragment). [Source:Uniprot/SWISSPROT;Acc:P04232]	H300021267	Hs.485130	-7.43494	0.0588183
HLA class II histocompatibility antigen, DR-1 beta chain precursor (Clone P2-beta-3). [Source:Uniprot/SWISSPROT;Acc:P01912]	opHsV0400000687	Hs.534322	-7.41376	0.0363069
HLA class II histocompatibility antigen, SB beta chain (Clone PHA- beta) (Fragment). [Source:Uniprot/SWISSPROT;Acc:P04232]	opHsV0400005698	Hs.485130	-7.40945	0.0747618
Small inducible cytokine A3 precursor (CCL3) (Macrophage inflammatory protein 1-alpha) (MIP-1-alpha) (Tonsillar lymphocyte LD78 alpha protein) (G0/G1 switch regulatory protein 19-1) (G0S19-1 protein) (SIS-beta) (PAT 464.1) [Contains: MIP-1-alpha(4-69) (LD	opHsV0400000087	Hs.514107	-7.40744	0.0225929
Pre-B cell enhancing factor precursor. [Source:Uniprot/SWISSPROT;Acc:P43490]	H200015643	Hs.592288	-7.3685	0.0337111
Tumor necrosis factor ligand superfamily member 14 (Herpesvirus entry mediator-ligand) (HVEM-L) (UNQ391/PRO726). [Source:Uniprot/SWISSPROT;Acc:O43557]	H200012831	Hs.129708	-7.36478	0.0436316
Small inducible cytokine A20 precursor (CCL20) (Macrophage inflammatory protein 3 alpha) (MIP-3-alpha) (Liver and activation- regulated chemokine) (CC chemokine LARC) (Beta chemokine exodus-1). [Source:Uniprot/SWISSPROT;Acc:P78556]	H200006118	Hs.75498	-7.35652	0.00252428
Membrane-spanning 4-domains subfamily A member 6A (Four-span transmembrane protein 3) (CD20 antigen-like 3) (CDA01). [Source:Uniprot/SWISSPROT;Acc:Q9H2W1]	H300012874	Hs.523702	-7.32824	0.0202798
Interferon regulatory factor 8 (IRF-8) (Interferon consensus sequence binding protein) (ICSBP). [Source:Uniprot/SWISSPROT;Acc:Q02556]	H200002380	Hs.137427	-7.32592	0.0501359
L-selectin precursor (Lymph node homing receptor) (Leukocyte adhesion molecule-1) (LAM-1) (Leukocyte surface antigen Leu-8) (TQ1) (gp90-MEL) (Leukocyte-endothelial cell adhesion molecule 1) (LECAM1) (CD62L antigen). [Source:Uniprot/SWISSPROT;Acc:P14151]	H200006980	Hs.82848	-7.29508	0.0667983
Heparin-binding EGF-like growth factor precursor (HB-EGF) (HBEGF) (Diphteria toxin receptor) (DT-R). [Source:Uniprot/SWISSPROT;Acc:Q99075]	H300001995	Hs.799	-7.25797	0.0408028
Leukocyte immunoglobulin-like receptor subfamily B member 4 precursor (Leukocyte immunoglobulin-like receptor 5) (LIR-5) (Immunoglobulin- like transcript 3) (ILT-3) (Monocyte inhibitory receptor HM18) (CD85k antigen). [Source:Uniprot/SWISSPROT;Acc:Q8NHJ6]	H200005639	Hs.67846	-7.24524	0.0523351
Cytohesin 4. [Source:Uniprot/SWISSPROT;Acc:Q9UIA0]	H200001383	Hs.170944	-7.2258	0.0626078
Ribonuclease K6 precursor (EC 3.1.27.-) (RNase K6). [Source:Uniprot/SWISSPROT;Acc:Q93091]	H200003262	Hs.23262	-7.19643	0.0319577
Engulfment and cell motility protein 1 (CED-12 homolog). [Source:Uniprot/SWISSPROT;Acc:Q92556]	H200004093	Hs.656638	-7.18349	0.0360702
C-type lectin superfamily member 6 (Dendritic cell immunoreceptor) (Lectin-like immunoreceptor) (C-type lectin DDB27) (HDCGC13P). [Source:Uniprot/SWISSPROT;Acc:Q9UMR7]	H200011964	Hs.504657	-7.1718	0.0468852
Coronin-1A (Coronin-like protein p57) (Coronin-like protein A) (CLIPINA) (Tryptophan aspartate-containing coat protein) (TACO). [Source:Uniprot/SWISSPROT;Acc:P31146]	H200011653	Hs.415067	-7.13233	0.0293578
45 kDa protein [Source:IPI;Acc:IPI00375156]	H300003612	#N/A	-7.1321	0.0487878
T lymphocyte activation antigen CD86 precursor (Activation B7-2 antigen) (CTLA-4 counter-receptor B7.2) (B70) (FUN-1) (BU63). [Source:Uniprot/SWISSPROT;Acc:P42081]	H200003805	Hs.171182	-7.11056	0.0319007
CD83 antigen precursor (Cell surface protein HB15) (B-cell activation protein). [Source:Uniprot/SWISSPROT;Acc:Q01151]	H200006646	Hs.484703	-7.09988	0.0215978
MAD protein (MAX dimerizer) (MAX dimerization protein 1). [Source:Uniprot/SWISSPROT;Acc:Q05195]	H200011620	Hs.468908	-7.09844	0.0737288
Rho-GTPase-activating protein 9. [Source:Uniprot/SWISSPROT;Acc:Q9BRR9]	H200002851	Hs.437126	-7.07447	0.0446777
Leukocyte elastase inhibitor (LEI) (Monocyte/neutrophil elastase inhibitor) (M/NEI) (EI). [Source:Uniprot/SWISSPROT;Acc:P30740]	H200008677	Hs.381167	-7.0715	0.0879283
Prostaglandin G/H synthase 2 precursor (EC 1.14.99.1) (Cyclooxygenase -2) (COX-2) (Prostaglandin-endoperoxide synthase 2) (Prostaglandin H2 synthase 2) (PGH synthase 2) (PGHS-2) (PHS II). [Source:Uniprot/SWISSPROT;Acc:P35354]	H200014737	Hs.196384	-6.98694	0.00688333
CMRF35-A antigen precursor (CMRF-35). [Source:Uniprot/SWISSPROT;Acc:Q08708]	H300004135	Hs.2605	-6.98635	0.0304019
Thromboxane-A synthase (EC 5.3.99.5) (TXA synthase) (TXS). [Source:Uniprot/SWISSPROT;Acc:P24557]	H200000511	Hs.520757	-6.98503	0.0426747
Unc-112 related protein 2 (Kindlin-3) (MIG2-like). [Source:Uniprot/SWISSPROT;Acc:Q86UX7]	H200008441	Hs.180535	-6.96906	0.0385044
-	opHsV0400006165	#N/A	-6.96602	0.0153031
Ig kappa chain V-I region Walker precursor. [Source:Uniprot/SWISSPROT;Acc:P04431]	H300018164	Hs.449621	-6.93377	0.0361527
Alpha-1-antitrypsin precursor (Alpha-1 protease inhibitor) (Alpha-1- antiproteinase) (PRO0684/PRO2209). [Source:Uniprot/SWISSPROT;Acc:P01009]	H200009837	Hs.525557	-6.9294	0.0513821
Diamine acetyltransferase 1 (EC 2.3.1.57) (Spermidine/spermine N(1)- acetyltransferase 1) (SSAT) (SSAT-1) (Putrescine acetyltransferase) (Polyamine N-acetyltransferase 1). [Source:Uniprot/SWISSPROT;Acc:P21673]	opHsV0400003761	Hs.28491	-6.92496	0.0303474
GTP cyclohydrolase I feedback regulatory protein (P35). [Source:Uniprot/SWISSPROT;Acc:P30047]	H200007002	Hs.631717	-6.92034	0.0613038
Uteroglobin-related protein 1 precursor (Secretoglobin family 3A member 2) (Pneumo secretory protein 1) (PnSP-1) (UNQ566/PRO1128). [Source:Uniprot/SWISSPROT;Acc:Q96PL1]	H200005125	Hs.483765	-6.88715	0.0204533
Interleukin-1 receptor antagonist protein precursor (IL-1ra) (IRAP) (IL1 inhibitor) (IL-1RN) (ICIL-1RA). [Source:Uniprot/SWISSPROT;Acc:P18510]	H200006821	Hs.81134	-6.85303	0.0495566
HLA class II histocompatibility antigen, DM beta chain precursor (MHC class II antigen DMB). [Source:Uniprot/SWISSPROT;Acc:P28068]	H300002326	Hs.351279	-6.85276	0.0671755
B-lymphocyte activation marker BLAST-1 precursor (BCM1 surface antigen) (Leucocyte antigen MEM-102) (TCT.1) (Antigen CD48). [Source:Uniprot/SWISSPROT;Acc:P09326]	H300005857	Hs.243564	-6.85153	0.0210119
Zinc finger protein 267 (Zinc finger protein HZF2). [Source:Uniprot/SWISSPROT;Acc:Q14586]	H200013511	Hs.460645	-6.83961	0.0709996
nuclear factor of kappa light polypeptide gene enhancer in B-cells inhibitor, zeta isoform b [Source:RefSeq_peptide;Acc:NP_001005474]	H300020290	Hs.319171	-6.8348	0.0382224
Bcl-2-related protein A1 (BFL-1 protein) (Hemopoietic-specific early response protein) (GRS protein). [Source:Uniprot/SWISSPROT;Acc:Q16548]	opHsV0400002995	Hs.227817	-6.82375	0.0213621
Thromboxane-A synthase (EC 5.3.99.5) (TXA synthase) (TXS). [Source:Uniprot/SWISSPROT;Acc:P24557]	H300015932	Hs.520757	-6.82226	0.058516
Myosin If (Myosin-IE). [Source:Uniprot/SWISSPROT;Acc:O00160]	H300021146	Hs.465818	-6.80265	0.0646003
Dual specificity protein phosphatase 2 (EC 3.1.3.48) (EC 3.1.3.16) (Dual specificity protein phosphatase PAC-1). [Source:Uniprot/SWISSPROT;Acc:Q05923]	opHsV0400006147	Hs.1183	-6.79967	0.0493428
HLA-DRB protein precursor (Fragment). [Source:Uniprot/SPTREMBL;Acc:Q29891]	H300003896	Hs.534322	-6.77504	0.0713584
Beta-2 adrenergic receptor (Beta-2 adrenoceptor) (Beta-2 adrenoreceptor). [Source:Uniprot/SWISSPROT;Acc:P07550]	H200000639	Hs.591251	-6.73941	0.107162
Structural maintenance of chromosome 1-like 1 protein (SMC1alpha protein) (SB1.8/DXS423E protein) (Sb1.8). [Source:Uniprot/SWISSPROT;Acc:Q14683]	H200015133	Hs.211602	-6.7347	0.0536658
-	opHsV0400006339	#N/A	-6.70948	0.0675325
1-phosphatidylinositol-4,5-bisphosphate phosphodiesterase gamma 2 (EC 3.1.4.11) (Phosphoinositide phospholipase C) (PLC-gamma-2) (Phospholipase C-gamma-2) (PLC-IV). [Source:Uniprot/SWISSPROT;Acc:P16885]	H200006161	Hs.413111	-6.67645	0.0470284
Cold autoinflammatory syndrome 1 protein (Cryopyrin) (NACHT-, LRR- and PYD-containing protein 3) (PYRIN-containing APAF1-like protein 1) (Angiotensin/vasopressin receptor AII/AVP-like). [Source:Uniprot/SWISSPROT;Acc:Q96P20]	H200007450	Hs.159483	-6.67343	0.0551827
Docking protein 2 (p56(dok-2)) (Downstream of tyrosine kinase 2). [Source:Uniprot/SWISSPROT;Acc:O60496]	H300006232	Hs.71215	-6.67102	0.0425871
Sorting nexin 10. [Source:Uniprot/SWISSPROT;Acc:Q9Y5X0]	H200011433	Hs.571296	-6.62737	0.00560097
Small inducible cytokine B16 precursor (Transmembrane chemokine CXCL16) (SR-PSOX) (Scavenger receptor for phosphatidylserine and oxidized low density lipoprotein) (UNQ2759/PRO6714). [Source:Uniprot/SWISSPROT;Acc:Q9H2A7]	H200006939	Hs.513885	-6.62119	0.0529984
-	H200003301	Hs.493639	-6.6112	0.0665467
Fructose-1,6-bisphosphatase (EC 3.1.3.11) (D-fructose-1,6-bisphosphate 1-phosphohydrolase) (FBPase). [Source:Uniprot/SWISSPROT;Acc:P09467]	H200000145	Hs.494496	-6.59017	0.0245359
TNF receptor associated factor 1 (Epstein-Barr virus-induced protein 6). [Source:Uniprot/SWISSPROT;Acc:Q13077]	H200000542	Hs.531251	-6.54139	0.0536748
Adenosine deaminase (EC 3.5.4.4) (Adenosine aminohydrolase). [Source:Uniprot/SWISSPROT;Acc:P00813]	H200000315	Hs.255479	-6.53314	0.0420215
Rho GDP-dissociation inhibitor 2 (Rho GDI 2) (Rho-GDI beta) (Ly-GDI). [Source:Uniprot/SWISSPROT;Acc:P52566]	H200007050	Hs.504877	-6.53193	0.0341983
Antibacterial protein FALL-39 precursor (FALL-39 peptide antibiotic) (Antimicrobial protein CAP-18) (hCAP-18) [Contains: Antibacterial protein LL-37]. [Source:Uniprot/SWISSPROT;Acc:P49913]	H200005028	Hs.51120	-6.52713	0.042633
Axin-1 up-regulated gene 1 protein (TGF-beta induced apoptosis protein 3) (TAIP-3) (URAX1 protein). [Source:Uniprot/SWISSPROT;Acc:Q96S65]	H300020286	Hs.370950	-6.50848	0.0823801
HLA class II histocompatibility antigen, DW2.2/DR2.2 beta chain (Fragment). [Source:Uniprot/SWISSPROT;Acc:P01911]	H300018000	Hs.534322	-6.48917	0.0466295
HLA class II histocompatibility antigen, SB beta chain (Clone PHA- beta) (Fragment). [Source:Uniprot/SWISSPROT;Acc:P04232]	H300018092	Hs.485130	-6.48365	0.0456265
Aquaporin 9 (Small solute channel 1). [Source:Uniprot/SWISSPROT;Acc:O43315]	H200011316	Hs.104624	-6.47545	0.0346951
Apolipoprotein C-I precursor (Apo-CI) (ApoC-I). [Source:Uniprot/SWISSPROT;Acc:P02654]	H300008773	Hs.110675	-6.4712	0.0143226
Small inducible cytokine B5 precursor (CXCL5) (Epithelial-derived neutrophil activating protein 78) (Neutrophil-activating peptide ENA- 78) (ENA-78(1-78)) [Contains: ENA-78(8-78); ENA-78(9-78)]. [Source:Uniprot/SWISSPROT;Acc:P42830]	H300007076	Hs.387255	-6.46274	0.0738885
Ras association domain family 2. [Source:Uniprot/SWISSPROT;Acc:P50749]	H200006802	Hs.631504	-6.45188	0.0451271
Kynureninase (EC 3.7.1.3) (L-kynurenine hydrolase). [Source:Uniprot/SWISSPROT;Acc:Q16719]	H300017766	Hs.470126	-6.43697	0.0431454
Tumor necrosis factor receptor superfamily member 19L precursor (Receptor expressed in lymphoid tissues). [Source:Uniprot/SWISSPROT;Acc:Q969Z4]	H200006714	Hs.533720	-6.40639	0.064134
-	opHsV0400006289	#N/A	-6.39071	0.0959258
Leucine-rich alpha-2-glycoprotein precursor (LRG). [Source:Uniprot/SWISSPROT;Acc:P02750]	H200001945	Hs.515079	-6.38148	0.0387315
Gamma-parvin. [Source:Uniprot/SWISSPROT;Acc:Q9HBI0]	H300004520	Hs.658995	-6.37265	0.066369
Long-chain-fatty-acid--CoA ligase 1 (EC 6.2.1.3) (Long-chain acyl-CoA synthetase 1) (LACS 1) (Palmitoyl-CoA ligase 1) (Long-chain fatty acid CoA ligase 2) (Long-chain acyl-CoA synthetase 2) (LACS 2) (Acyl-CoA synthetase 1) (ACS1) (Palmitoyl-CoA ligase 2).	opHsV0400005499	Hs.406678	-6.35704	0.0847577
Probable G-protein coupled receptor 97 precursor (G-protein coupled receptor PGR26). [Source:Uniprot/SWISSPROT;Acc:Q86Y34]	opHsV0400002627	Hs.383403	-6.34079	0.0765396
Granzyme B precursor (EC 3.4.21.79) (T-cell serine protease 1-3E) (Cytotoxic T-lymphocyte proteinase 2) (Lymphocyte protease) (SECT) (Granzyme 2) (Cathepsin G-like 1) (CTSGL1) (CTLA-1) (Fragmentin 2) (Human lymphocyte protein) (HLP) (C11). [Source:Uniprot	H200000276	0	-6.33265	0.0651551
ARHGAP15 [Source:RefSeq_peptide;Acc:NP_060930]	opHsV0400000593	Hs.171011	-6.31751	0.0419026
-	opHsV0400001674	Hs.245390	-6.31717	0.0583732
-	H200001484	#N/A	-6.2967	0.0872763
Solute carrier family 2, facilitated glucose transporter, member 6 (Glucose transporter type 6) (Glucose transporter type 9). [Source:Uniprot/SWISSPROT;Acc:Q9UGQ3]	H300013166	Hs.244378	-6.28783	0.0391447
B-cell differentiation antigen CD72 (Lyb-2). [Source:Uniprot/SWISSPROT;Acc:P21854]	H200012012	Hs.116481	-6.27816	0.0674986
Bcl-2-related protein A1 (BFL-1 protein) (Hemopoietic-specific early response protein) (GRS protein). [Source:Uniprot/SWISSPROT;Acc:Q16548]	H200015405	Hs.227817	-6.27374	0.0388172
Heat shock 70 kDa protein 7 (Heat shock 70 kDa protein B) (Fragment). [Source:Uniprot/SWISSPROT;Acc:P48741]	H200000767	Hs.352642	-6.26553	0.0977116
Growth arrest and DNA-damage-inducible protein GADD45 beta (Negative growth-regulatory protein MyD118) (Myeloid differentiation primary response protein MyD118). [Source:Uniprot/SWISSPROT;Acc:O75293]	H300009457	Hs.110571	-6.24626	0.0571301
Hemoglobin delta chain. [Source:Uniprot/SWISSPROT;Acc:P02042]	H300022339	Hs.699280	-6.24342	0.0165769
Diamine acetyltransferase 1 (EC 2.3.1.57) (Spermidine/spermine N(1)- acetyltransferase 1) (SSAT) (SSAT-1) (Putrescine acetyltransferase) (Polyamine N-acetyltransferase 1). [Source:Uniprot/SWISSPROT;Acc:P21673]	opHsV0400003760	Hs.28491	-6.22928	0.109142
Properdin precursor (Factor P). [Source:Uniprot/SWISSPROT;Acc:P27918]	H200005058	Hs.53155	-6.21992	0.0868417
Centaurin alpha 2. [Source:Uniprot/SWISSPROT;Acc:Q9NPF8]	H300021630	Hs.514063	-6.20567	0.0518065
Feline leukemia virus subgroup C receptor-related protein 2 (Calcium- chelate transporter) (CCT). [Source:Uniprot/SWISSPROT;Acc:Q9UPI3]	H200016602	Hs.509966	-6.20016	0.0684759
Semaphorin 4D precursor (Leukocyte activation antigen CD100) (BB18) (A8) (GR3). [Source:Uniprot/SWISSPROT;Acc:Q92854]	H200006623	Hs.494406	-6.19836	0.0475924
15-hydroxyprostaglandin dehydrogenase [NAD+] (EC 1.1.1.141) (PGDH). [Source:Uniprot/SWISSPROT;Acc:P15428]	H300015344	Hs.596913	-6.18194	0.0484267
Normal mucosa of esophagus specific gene 1 protein (FOAP-11 protein). [Source:Uniprot/SWISSPROT;Acc:Q9C002]	H200011805	Hs.112242	-6.17433	0.0154526
Amphiregulin precursor (AR) (Colorectum cell-derived growth factor) (CRDGF). [Source:Uniprot/SWISSPROT;Acc:P15514]	H200016719	Hs.270833	-6.15749	0.0366228
mitochondrial solute carrier protein [Source:RefSeq_peptide;Acc:NP_057696]	H300020698	Hs.122514	-6.1528	0.0735247
Non-protein coding transcript	opHsV0400010482	Hs.436873	-6.13869	0.0882094
-	opHsV0400007848	Hs.434392	-6.13348	0.0513412
Neutrophil defensin 3 precursor (HNP-3) (HP-3) (HP3) (Defensin, alpha 3) [Contains: HP 3-56; Neutrophil defensin 2 (HNP-2) (HP-2) (HP2)]. [Source:Uniprot/SWISSPROT;Acc:P59666]	H300006956	Hs.654448	-6.1138	0.0476098
2'-5'-oligoadenylate synthetase 1 (EC 2.7.7.-) ((2-5')oligo(A) synthetase 1) (2-5A synthetase 1) (p46/p42 OAS) (E18/E16). [Source:Uniprot/SWISSPROT;Acc:P00973]	H300000916	Hs.524760	-6.09809	0.0946685
Zinc finger protein 297B (ZnF-x) (Zinc finger and BTB domain containing protein 22B). [Source:Uniprot/SWISSPROT;Acc:O43298]	H300003274	Hs.591903	-6.08723	0.0613692
-	H200008321	Hs.131933	-6.0825	0.0460995
Syntaxin binding protein 2 (Unc-18 homolog 2) (Unc-18B) (Unc18-2). [Source:Uniprot/SWISSPROT;Acc:Q15833]	H300021723	Hs.515104	-6.07862	0.0515122
Cysteine-rich protein 1 (Cysteine-rich intestinal protein) (CRIP) (Cysteine-rich heart protein) (hCRHP). [Source:Uniprot/SWISSPROT;Acc:P50238]	opHsV0400001961	Hs.70327	-6.07713	0.0392956
Apoptosis regulator Bcl-2. [Source:Uniprot/SWISSPROT;Acc:P10415]	H300021315	Hs.720968	-6.05812	0.0961621
Leukocyte antigen CD37. [Source:Uniprot/SWISSPROT;Acc:P11049]	H200013851	Hs.166556	-6.01976	0.0955175
Urokinase plasminogen activator surface receptor precursor (uPAR) (U- PAR) (Monocyte activation antigen Mo3) (CD87 antigen). [Source:Uniprot/SWISSPROT;Acc:Q03405]	H300012703	Hs.466871	-5.99733	0.09632
Uridine phosphorylase 1 (EC 2.4.2.3) (UrdPase 1) (UPase 1). [Source:Uniprot/SWISSPROT;Acc:Q16831]	opHsV0400002296	Hs.488240	-5.98475	0.0914058
ADP-ribosylation factor-like protein 8. [Source:Uniprot/SWISSPROT;Acc:Q96KC2]	opHsV0400006722	Hs.25362	-5.96446	0.0596413
Cytohesin 1 (SEC7 homolog B2-1). [Source:Uniprot/SWISSPROT;Acc:Q15438]	H200000275	Hs.191215	-5.95447	0.0706888
Leukocyte antigen CD37. [Source:Uniprot/SWISSPROT;Acc:P11049]	opHsV0400000069	Hs.166556	-5.94571	0.0581939
Serum amyloid A protein precursor (SAA) [Contains: Amyloid protein A (Amyloid fibril protein AA)]. [Source:Uniprot/SWISSPROT;Acc:P02735]	opHsV0400005893	Hs.1955	-5.94346	0.0442065
Small inducible cytokine B10 precursor (CXCL10) (10 kDa interferon- gamma induced protein) (Gamma-IP10) (IP-10) [Contains: CXCL10(1-73)]. [Source:Uniprot/SWISSPROT;Acc:P02778]	H200000570	Hs.632586	-5.94042	0.0243318
Matrix metalloproteinase-9 precursor (MMP-9) (EC 3.4.24.35) (92 kDa type IV collagenase) (92 kDa gelatinase) (Gelatinase B) (GELB) [Contains: 67 kDa matrix metalloproteinase-9; 82 kDa matrix metalloproteinase-9]. [Source:Uniprot/SWISSPROT;Acc:P14780]	H200013790	Hs.297413	-5.93471	0.0916212
slingshot 2 [Source:RefSeq_peptide;Acc:NP_203747]	opHsV0400001312	Hs.654754	-5.91757	0.0653495
Myeloid cell surface antigen CD33 precursor (gp67) (Siglec-3). [Source:Uniprot/SWISSPROT;Acc:P20138]	opHsV0400004306	Hs.83731	-5.91498	0.0581955
Collagen alpha 3(IV) chain precursor (Goodpasture antigen). [Source:Uniprot/SWISSPROT;Acc:Q01955]	H300022501	Hs.570065	-5.90823	0.0529825
FYN-binding protein (FYN-T-binding protein) (FYB-120/130) (p120/p130) (SLP-76 associated phosphoprotein) (SLAP-130). [Source:Uniprot/SWISSPROT;Acc:O15117]	H200005324	Hs.370503	-5.90153	0.0754434
Protein NKG7 (Natural killer cell protein 7) (G-CSF-induced gene 1 protein) (Protein GIG-1). [Source:Uniprot/SWISSPROT;Acc:Q16617]	H300009429	Hs.10306	-5.89514	0.0673279
Interleukin-1 receptor-associated kinase-like 2 (IRAK-2). [Source:Uniprot/SWISSPROT;Acc:O43187]	H300005613	Hs.449207	-5.85887	0.141393
Solute carrier organic anion transporter family, member 4A1 (Solute carrier family 21, member 12) (Sodium-independent organic anion transporter E) (Organic anion transporting polypeptide E) (OATP-E) (Colon organic anion transporter) (Organic anion transpo	H300018663	#N/A	-5.85679	0.0484816
Macrophage inflammatory protein-2-alpha precursor (MIP2-alpha) (CXCL2) (Growth regulated protein beta) (Gro-beta) [Contains: GRO-beta(5-73) (GRO-beta-T) (SB-251353) (Hematopoietic synergistic factor) (HSF)]. [Source:Uniprot/SWISSPROT;Acc:P19875]	H200006191	Hs.75765	-5.85286	0.0193411
-	H300000825	Hs.390736	-5.83667	0.118512
Galectin-9 (HOM-HD-21) (Ecalectin). [Source:Uniprot/SWISSPROT;Acc:O00182]	H300022460	Hs.81337	-5.83232	0.12906
8 kDa protein [Source:IPI;Acc:IPI00256902]	H300004821	#N/A	-5.82332	0.0688434
Tumor necrosis factor ligand superfamily member 13B (TNF-and APOL- related leukocyte expressed ligand 1) (TALL-1) (B lymphocyte stimulator) (BLyS) (B cell-activating factor) (BAFF) (Dendritic cell- derived TNF-like molecule) (UNQ401/PRO738). [Source:Unipr	H200016716	#N/A	-5.80282	0.0482976
Phosphatidylinositol N-acetylglucosaminyltransferase subunit A (EC 2.4.1.198) (GlcNAc-PI synthesis protein) (Phosphatidylinositol- glycan biosynthesis, class A protein) (PIG-A). [Source:Uniprot/SWISSPROT;Acc:P37287]	H200000016	Hs.137154	-5.80107	0.0596061
HLA class II histocompatibility antigen, DQ(6) alpha chain precursor (DX alpha chain) (HLA-DQA1). [Source:Uniprot/SWISSPROT;Acc:P01906]	H300002609	Hs.387679	-5.79107	0.0636218
-	H200007831	Hs.642679	-5.7821	0.0524338
Apolipoprotein C-I precursor (Apo-CI) (ApoC-I). [Source:Uniprot/SWISSPROT;Acc:P02654]	opHsV0400004804	Hs.110675	-5.72557	0.0210041
Neurogranin (Ng) (RC3). [Source:Uniprot/SWISSPROT;Acc:Q92686]	H200003708	Hs.524116	-5.71551	0.0965804
Myeloid cell surface antigen CD33 precursor (gp67) (Siglec-3). [Source:Uniprot/SWISSPROT;Acc:P20138]	H300012849	Hs.83731	-5.71519	0.0258927
Pulmonary surfactant-associated protein B precursor (SP-B) (6 kDa protein) (Pulmonary surfactant-associated proteolipid SPL(Phe)) (18 kDa pulmonary-surfactant protein). [Source:Uniprot/SWISSPROT;Acc:P07988]	H200006280	Hs.512690	-5.71024	0.0990576
Hypothetical protein	opHsV0400013093	Hs.189409	-5.6942	0.0336792
-	H200005486	Hs.352548	-5.66986	0.152543
ABI gene family member 3 (New molecule including SH3) (Nesh). [Source:Uniprot/SWISSPROT;Acc:Q9P2A4]	H200012916	Hs.130719	-5.66792	0.0941821
Tyrosine-protein phosphatase, non-receptor type 1 (EC 3.1.3.48) (Protein-tyrosine phosphatase 1B) (PTP-1B). [Source:Uniprot/SWISSPROT;Acc:P18031]	H200014115	Hs.417549	-5.66783	0.0827588
S-100P protein. [Source:Uniprot/SWISSPROT;Acc:P25815]	H300006205	Hs.2962	-5.6436	0.0146792
Probable serine carboxypeptidase CPVL precursor (EC 3.4.16.-) (Carboxypeptidase, vitellogenic-like) (Vitellogenic carboxypeptidase- like protein) (VCP-like protein). [Source:Uniprot/SWISSPROT;Acc:Q9H3G5]	H200010704	Hs.233389	-5.62302	0.037818
Cytoplasmic antiproteinase 3 (CAP3) (CAP-3) (Protease inhibitor 9) (Serpin B9). [Source:Uniprot/SWISSPROT;Acc:P50453]	H200011338	Hs.104879	-5.62055	0.0711142
Dual specificity protein phosphatase 6 (EC 3.1.3.48) (EC 3.1.3.16) (Mitogen-activated protein kinase phosphatase 3) (MAP kinase phosphatase 3) (MKP-3) (Dual specificity protein phosphatase PYST1). [Source:Uniprot/SWISSPROT;Acc:Q16828]	H200008426	Hs.298654	-5.61825	0.0525315
myosin IG (MYO1G), mRNA [Source:RefSeq_dna;Acc:NM_033054]	H300013202	Hs.37617	-5.61452	0.112147
Lymphocyte-specific protein 1 (Protein pp52) (52 kDa phosphoprotein) (Lymphocyte-specific antigen WP34) (47 kDa actin binding protein). [Source:Uniprot/SWISSPROT;Acc:P33241]	H300019256	Hs.56729	-5.61181	0.0876843
CASP8 and FADD-like apoptosis regulator precursor (Cellular FLICE-like inhibitory protein) (c-FLIP) (Caspase-eight-related protein) (Casper) (Caspase-like apoptosis regulatory protein) (CLARP) (MACH-related inducer of toxicity) (MRIT) (Caspase homolog) (C	H300022698	#N/A	-5.60795	0.0660958
-	H200000203	0	-5.58585	0.0249999
Rho GDP-dissociation inhibitor 2 (Rho GDI 2) (Rho-GDI beta) (Ly-GDI). [Source:Uniprot/SWISSPROT;Acc:P52566]	H200007050	Hs.504877	-5.56833	0.0367022
GPI-anchored metastasis-associated protein homolog [Source:RefSeq_peptide;Acc:NP_055215]	H300010141	Hs.631594	-5.5617	0.118075
Ras GTPase-activating-like protein IQGAP2. [Source:Uniprot/SWISSPROT;Acc:Q13576]	H200006596	Hs.291030	-5.53899	0.149844
WBSCR5 protein isoform 1 [Source:RefSeq_peptide;Acc:NP_071323]	H300020344	#N/A	-5.53677	0.111369
Receptor-type tyrosine-protein phosphatase O precursor (EC 3.1.3.48) (Glomerular epithelial protein 1) (Protein tyrosine phosphatase U2) (PTPase U2) (PTP-U2). [Source:Uniprot/SWISSPROT;Acc:Q16827]	H200016468	Hs.160871	-5.53234	0.060421
testis expressed sequence 14 isoform b [Source:RefSeq_peptide;Acc:NP_112562]	H200012952	Hs.390221	-5.5238	0.0575534
Kinesin family member 21B. [Source:Uniprot/SWISSPROT;Acc:O75037]	H200007790	Hs.169182	-5.50128	0.054493
Interleukin-6 receptor alpha chain precursor (IL-6R-alpha) (IL-6R 1) (CD126 antigen). [Source:Uniprot/SWISSPROT;Acc:P08887]	H200014567	Hs.591492	-5.49379	0.0808724
Integrin alpha-L precursor (Leukocyte adhesion glycoprotein LFA-1 alpha chain) (LFA-1A) (Leukocyte function associated molecule 1, alpha chain) (CD11a). [Source:Uniprot/SWISSPROT;Acc:P20701]	H300016614	Hs.174103	-5.49053	0.0428452
Hypothetical protein	opHsV0400011640	Hs.371720	-5.45842	0.0902806
CD44 antigen precursor (Phagocytic glycoprotein I) (PGP-1) (HUTCH-I) (Extracellular matrix receptor-III) (ECMR-III) (GP90 lymphocyte homing/adhesion receptor) (Hermes antigen) (Hyaluronate receptor) (Heparan sulfate proteoglycan) (Epican) (CDw44). [Source	H300010558	#N/A	-5.4554	0.0382871
PREDICTED: jumonji domain containing 3 [Source:RefSeq_peptide;Acc:XP_043272]	H300004389	Hs.223678	-5.45003	0.0575394
Dedicator of cytokinesis protein 2. [Source:Uniprot/SWISSPROT;Acc:Q92608]	H300006144	Hs.586174	-5.44347	0.0974518
paired immunoglobulin-like type 2 receptor alpha isoform 3 precursor [Source:RefSeq_peptide;Acc:NP_840057]	H300017725	Hs.444407	-5.44289	0.147789
influenza virus NS1A binding protein isoform a [Source:RefSeq_peptide;Acc:NP_006460]	H300018935	Hs.497183	-5.42597	0.0377153
Receptor-type tyrosine-protein phosphatase epsilon precursor (EC 3.1.3.48) (Protein-tyrosine phosphatase epsilon) (R-PTP-epsilon). [Source:Uniprot/SWISSPROT;Acc:P23469]	H200004069	Hs.127022	-5.41872	0.0448895
-	H200005555	#N/A	-5.41841	0.106654
GA binding protein beta chain (GABP-beta-2 subunit) (GABP-2) (GABP- beta-1 subunit) (GABPB-1) (Transcription factor E4TF1-53) (Transcription factor E4TF1-47) (Nuclear respiratory factor-2). [Source:Uniprot/SWISSPROT;Acc:Q06547]	opHsV0400005318	Hs.511316	-5.40737	0.131645
PREDICTED: similar to Ig kappa chain V region (Z4) - human [Source:RefSeq_peptide;Acc:XP_495805]	opHsV0400000894	#N/A	-5.39822	0.104588
ELOVL family member 6, elongation of long chain fatty acids (FEN1/Elo2, SUR4/Elo3-like, yeast) [Source:RefSeq_peptide;Acc:NP_076995]	H200015105	Hs.412939	-5.39497	0.0704696
S-acyl fatty acid synthase thioesterase, medium chain (EC 3.1.2.14) (Thioesterase II) (Thioesterase domain containing protein 1). [Source:Uniprot/SWISSPROT;Acc:Q9NV23]	H200003388	Hs.24309	-5.39136	0.0610227
Uridine phosphorylase 1 (EC 2.4.2.3) (UrdPase 1) (UPase 1). [Source:Uniprot/SWISSPROT;Acc:Q16831]	opHsV0400006738	Hs.488240	-5.3809	0.0502838
procollagen C-endopeptidase enhancer 2 [Source:RefSeq_peptide;Acc:NP_037495]	H300001612	Hs.8944	-5.36095	0.0824552
Semaphorin 6B precursor (Semaphorin Z) (Sema Z) (UNQ1907/PRO4353). [Source:Uniprot/SWISSPROT;Acc:Q9H3T3]	H200013642	Hs.465642	-5.35842	0.062929
Serine/threonine-protein kinase Pim-2 (EC 2.7.1.37) (Pim-2h). [Source:Uniprot/SWISSPROT;Acc:Q9P1W9]	H200006740	Hs.496096	-5.3352	0.0798223
Proline-serine-threonine phosphatase-interacting protein 2. [Source:Uniprot/SWISSPROT;Acc:Q9H939]	H200005660	Hs.567384	-5.32439	0.0874969
solute carrier family 37 (glycerol-3-phosphate transporter), member 2 [Source:RefSeq_peptide;Acc:NP_938018]	H300008134	Hs.352661	-5.29865	0.053946
-	H200009592	#N/A	-5.29545	0.0656291
Vesicle-associated membrane protein 8 (VAMP-8) (Endobrevin) (EDB). [Source:Uniprot/SWISSPROT;Acc:Q9BV40]	opHsV0400000329	Hs.534373	-5.28766	0.0916351
Ras-related GTP binding D [Source:RefSeq_peptide;Acc:NP_067067]	H200015626	Hs.485938	-5.28322	0.0828343
Transcription regulator protein BACH1 (BTB and CNC homolog 1) (HA2303). [Source:Uniprot/SWISSPROT;Acc:O14867]	H200013953	Hs.154276	-5.27737	0.109635
Cbl-interacting protein Sts-1 [Source:RefSeq_peptide;Acc:NP_116262]	H200005149	Hs.444075	-5.27528	0.167695
-	H200017080	#N/A	-5.27376	0.0774511
protein phosphatase 1, regulatory subunit 15A [Source:RefSeq_peptide;Acc:NP_055145]	H200006303	Hs.631593	-5.26552	0.121185
Interleukin-1 receptor-associated kinase-3 (EC 2.7.1.-) (IRAK-3) (IL-1 receptor-associated kinase M) (IRAK-M). [Source:Uniprot/SWISSPROT;Acc:Q9Y616]	H200016649	Hs.369265	-5.26443	0.152354
Non-protein coding transcript	opHsV0400013039	Hs.208623	-5.26267	0.118427
TCDD-inducible poly(ADP-ribose) polymerase [Source:RefSeq_peptide;Acc:NP_056323]	H200002187	Hs.12813	-5.26062	0.138907
solute carrier family 39 (zinc transporter), member 8 [Source:RefSeq_peptide;Acc:NP_071437]	H200008754	Hs.288034	-5.25976	0.0612898
Sphingosine kinase 1 (EC 2.7.1.-) (SK 1) (SPK 1). [Source:Uniprot/SWISSPROT;Acc:Q9NYA1]	H200005643	Hs.68061	-5.25735	0.154156
differentially expressed in FDCP 6 homolog [Source:RefSeq_peptide;Acc:NP_071330]	H200002485	Hs.15476	-5.22579	0.0987891
Lymphotoxin-beta (LT-beta) (Tumor necrosis factor C) (TNF-C) (Tumor necrosis factor ligand superfamily member 3). [Source:Uniprot/SWISSPROT;Acc:Q06643]	H200000236	Hs.376208	-5.21349	0.0372257
Eukaryotic translation initiation factor 4 gamma 3 (eIF-4-gamma 3) (eIF-4G 3) (eIF4G 3) (eIF-4-gamma II) (eIF4GII). [Source:Uniprot/SWISSPROT;Acc:O43432]	H300010824	Hs.467084	-5.21226	0.060462
Peptidyl-prolyl cis-trans isomerase, mitochondrial precursor (EC 5.2.1.8) (PPIase) (Rotamase) (Cyclophilin F). [Source:Uniprot/SWISSPROT;Acc:P30405]	H200008115	Hs.381072	-5.21054	0.120563
Granulocyte colony stimulating factor receptor precursor (G-CSF-R) (CD114 antigen). [Source:Uniprot/SWISSPROT;Acc:Q99062]	H300016791	Hs.524517	-5.19923	0.134992
Hypothetical protein	opHsV0400012479	Hs.600547	-5.19358	0.0712129
Non-protein coding transcript	opHsV0400011066	Hs.100912	-5.19317	0.0650821
ATP-binding cassette, sub-family A, member 1 (ATP-binding cassette transporter 1) (ATP-binding cassette 1) (ABC-1) (Cholesterol efflux regulatory protein). [Source:Uniprot/SWISSPROT;Acc:O95477]	H300014794	Hs.429294	-5.17982	0.149091
Intermediate conductance calcium-activated potassium channel protein 4 (SK4) (KCa4) (IK1) (IKCa1) (Putative Gardos channel). [Source:Uniprot/SWISSPROT;Acc:O15554]	H200001878	Hs.10082	-5.16998	0.0728778
Beta-adrenergic receptor kinase 1 (EC 2.7.1.126) (Beta-ARK-1) (G- protein coupled receptor kinase 2). [Source:Uniprot/SWISSPROT;Acc:P25098]	H300006066	Hs.83636	-5.13987	0.141406
EMILIN 2 precursor (Elastin microfibril interface-located protein 2) (Elastin microfibril interfacer 2) (FOAP-10 protein). [Source:Uniprot/SWISSPROT;Acc:Q9BXX0]	H200016697	Hs.532815	-5.1377	0.130548
Intercellular adhesion molecule-2 precursor (ICAM-2) (CD102 antigen). [Source:Uniprot/SWISSPROT;Acc:P13598]	H300007861	Hs.431460	-5.12668	0.0701048
Mitogen-activated protein kinase 13 (EC 2.7.1.37) (Stress-activated protein kinase-4) (Mitogen-activated protein kinase p38 delta) (MAP kinase p38 delta). [Source:Uniprot/SWISSPROT;Acc:O15264]	H200008334	Hs.178695	-5.12352	0.171442
Baculoviral IAP repeat-containing protein 1 (Neuronal apoptosis inhibitory protein). [Source:Uniprot/SWISSPROT;Acc:Q13075]	H200006605	Hs.191356	-5.11428	0.0955192
Monocarboxylate transporter 7 (MCT 7) (MCT 6). [Source:Uniprot/SWISSPROT;Acc:O15403]	H300018812	Hs.42645	-5.11169	0.108862
Early growth response protein 2 (EGR-2) (Krox-20 protein) (AT591). [Source:Uniprot/SWISSPROT;Acc:P11161]	H200000364	Hs.1395	-5.11148	0.1187
Hypothetical protein	opHsV0400012005	Hs.567759	-5.10758	0.0605119
Ribonuclease T2 precursor (EC 3.1.27.-) (Ribonuclease 6). [Source:Uniprot/SWISSPROT;Acc:O00584]	H300013304	Hs.529989	-5.10561	0.0866792
similar to RIKEN cDNA 2600017H02 [Source:RefSeq_peptide;Acc:NP_981956]	H300005680	Hs.389669	-5.09727	0.114663
Hypothetical protein	opHsV0400010890	Hs.484678	-5.0899	0.119856
Protein kinase C, delta type (EC 2.7.1.-) (nPKC-delta). [Source:Uniprot/SWISSPROT;Acc:Q05655]	H200014060	Hs.155342	-5.08418	0.108959
Hypothetical protein	opHsV0400013123	Hs.613920	-5.08375	0.195996
Interferon-stimulated gene 20 kDa protein (EC 3.1.13.1) (Promyelocytic leukemia nuclear body-associated protein ISG20) (Estrogen regulated transcript 45 protein). [Source:Uniprot/SWISSPROT;Acc:Q96AZ6]	H300009606	Hs.459265	-5.08039	0.0810841
hematopoietic cell signal transducer isoform 2 precursor [Source:RefSeq_peptide;Acc:NP_001007470]	H300004886	Hs.117339	-5.07639	0.088488
-	H300021122	#N/A	-5.07064	0.103344
G-protein-coupled receptor induced protein [Source:RefSeq_peptide;Acc:NP_079471]	H200001502	Hs.444947	-5.06912	0.0900975
synaptotagmin-like 3 [Source:RefSeq_peptide;Acc:NP_001009991]	H300014854	Hs.436977	-5.06435	0.160294
-	opHsV0400003501	#N/A	-5.06429	0.129783
solute carrier family 43, member 2 [Source:RefSeq_peptide;Acc:NP_689559]	H300006886	Hs.160550	-5.05768	0.0890376
Dedicator of cytokinesis protein 8 (Fragment). [Source:Uniprot/SWISSPROT;Acc:Q8NF50]	H200007963	Hs.132599	-5.05738	0.0588145
Vac14 homolog [Source:RefSeq_peptide;Acc:NP_060522]	H300017250	Hs.445061	-5.05409	0.0943828
Long-chain-fatty-acid--CoA ligase 5 (EC 6.2.1.3) (Long-chain acyl-CoA synthetase 5) (LACS 5). [Source:Uniprot/SWISSPROT;Acc:Q9ULC5]	H200002021	Hs.11638	-5.04332	0.0876031
15-hydroxyprostaglandin dehydrogenase [NAD+] (EC 1.1.1.141) (PGDH). [Source:Uniprot/SWISSPROT;Acc:P15428]	H200006386	Hs.596913	-5.0258	0.0417234
paired immunoglobulin-like type 2 receptor alpha isoform 3 precursor [Source:RefSeq_peptide;Acc:NP_840057]	H300018555	Hs.444407	-5.02161	0.102756
ADP-ribosylhydrolase like 1 isoform 2 [Source:RefSeq_peptide;Acc:NP_954631]	H300009474	Hs.98669	-5.0202	0.114051
cyclin L1 [Source:RefSeq_peptide;Acc:NP_064703]	H300014540	Hs.4859	-5.01274	0.104818
PREDICTED: KIAA1546 protein [Source:RefSeq_peptide;Acc:XP_042301]	H200003832	Hs.367639	-5.00658	0.0742221
formin-binding protein 17 [Source:RefSeq_peptide;Acc:NP_055848]	H300020072	Hs.189409	-4.98791	0.115763
Tumor necrosis factor receptor superfamily member 5 precursor (CD40L receptor) (B-cell surface antigen CD40) (CDw40) (Bp50). [Source:Uniprot/SWISSPROT;Acc:P25942]	H300016173	Hs.472860	-4.98092	0.137238
Ribosomal protein S6 kinase alpha 1 (EC 2.7.1.37) (S6K-alpha 1) (90 kDa ribosomal protein S6 kinase 1) (p90-RSK 1) (Ribosomal S6 kinase 1) (RSK-1) (pp90RSK1). [Source:Uniprot/SWISSPROT;Acc:Q15418]	H200013683	Hs.149957	-4.97609	0.0875732
Tropomyosin alpha 3 chain (Tropomyosin 3) (Tropomyosin gamma) (hTM5). [Source:Uniprot/SWISSPROT;Acc:P06753]	H300016133	Hs.644306	-4.97478	0.0958045
-	H200003753	#N/A	-4.97432	0.154138
synleurin [Source:RefSeq_peptide;Acc:NP_852607]	H300015046	Hs.482269	-4.96647	0.115166
P2X purinoceptor 7 (ATP receptor) (P2X7) (Purinergic receptor) (P2Z receptor). [Source:Uniprot/SWISSPROT;Acc:Q99572]	H200014568	Hs.507102	-4.95568	0.13348
-	H300015430	Hs.369471	-4.95301	0.124122
Excitatory amino acid transporter 1 (Sodium-dependent glutamate/aspartate transporter 1) (Glial glutamate transporter) (GLAST-1). [Source:Uniprot/SWISSPROT;Acc:P43003]	H200006090	Hs.481918	-4.94345	0.0782966
Lysosomal alpha-mannosidase precursor (EC 3.2.1.24) (Mannosidase, alpha B) (Lysosomal acid alpha-mannosidase) (Laman) (Mannosidase alpha class 2B member 1). [Source:Uniprot/SWISSPROT;Acc:O00754]	H200017513	Hs.356769	-4.94228	0.147599
Phorbol-12-myristate-13-acetate-induced protein 1 (PMA-induced protein 1) (Immediate-early-response protein APR). [Source:Uniprot/SWISSPROT;Acc:Q13794]	H300020179	Hs.96	-4.92628	0.0726032
Interferon regulatory factor 7 (IRF-7). [Source:Uniprot/SWISSPROT;Acc:Q92985]	H300018519	Hs.166120	-4.92117	0.0858747
Coagulation factor V precursor (Activated protein C cofactor). [Source:Uniprot/SWISSPROT;Acc:P12259]	H200003977	Hs.30054	-4.91551	0.07724
Haptoglobin precursor. [Source:Uniprot/SWISSPROT;Acc:P00738]	H200006243	Hs.513711	-4.91332	0.0386429
Probable cation-transporting ATPase 13A3 (EC 3.6.3.-) (ATPase family homolog up-regulated in senescence cells 1). [Source:Uniprot/SWISSPROT;Acc:Q9H7F0]	H300011126	Hs.529609	-4.91277	0.090222
IQ motif and Sec7 domain 1 [Source:RefSeq_peptide;Acc:NP_055684]	H300004801	Hs.475506	-4.90483	0.135653
Hypothetical protein	opHsV0400013087	Hs.446688	-4.90244	0.0756511
cytoplasmic polyadenylation element binding protein 2 isoform A [Source:RefSeq_peptide;Acc:NP_872587]	H300009269	Hs.656937	-4.89671	0.145479
LBC oncogene (P47) (Lymphoid blast crisis oncogene). [Source:Uniprot/SWISSPROT;Acc:Q12802]	H300021939	Hs.459211	-4.88842	0.0888546
-	H200010476	Hs.591751	-4.88605	0.130638
Nuclear factor NF-kappa-B p100/p49 subunits (DNA-binding factor KBF2) (H2TF1) (Lymphocyte translocation chromosome 10) (Oncogene Lyt-10) (Lyt10) [Contains: Nuclear factor NF-kappa-B p52 subunit]. [Source:Uniprot/SWISSPROT;Acc:Q00653]	H300018537	Hs.73090	-4.88036	0.103042
E3 ubiquitin ligase IBRDC2 (EC 6.3.2.-) (IBR domain containing protein 2) (p53-inducible RING finger protein). [Source:Uniprot/SWISSPROT;Acc:Q7Z419]	opHsV0400004499	Hs.148741	-4.87687	0.104338
PREDICTED: similar to hypothetical protein DKFZp761A052 [Source:RefSeq_peptide;Acc:XP_166659]	H300003762	Hs.499042	-4.87436	0.0900236
Growth regulated protein alpha precursor (CXCL1) (Melanoma growth stimulatory activity) (MGSA) (Neutrophil-activating protein 3) (NAP-3) (GRO-alpha(1-73)) [Contains: GRO-alpha(4-73); GRO-alpha(5-73); GRO- alpha(6-73)]. [Source:Uniprot/SWISSPROT;Acc:P09341	opHsV0400000610	#N/A	-4.87403	0.0579498
C-Rel proto-oncogene protein (C-Rel protein). [Source:Uniprot/SWISSPROT;Acc:Q04864]	H200004695	Hs.631886	-4.86148	0.0621822
Semaphorin 4A precursor (Semaphorin B) (Sema B) (UNQ783/PRO1317). [Source:Uniprot/SWISSPROT;Acc:Q9H3S1]	H200001464	Hs.408846	-4.86043	0.124311
cAMP responsive element modulator. [Source:Uniprot/SWISSPROT;Acc:Q03060]	H300022087	Hs.200250	-4.85377	0.101304
Protein tyrosine kinase 2 beta (EC 2.7.1.112) (Focal adhesion kinase 2) (FADK 2) (Proline-rich tyrosine kinase 2) (Cell adhesion kinase beta) (CAK beta) (Calcium-dependent tyrosine kinase) (CADTK) (Related adhesion focal tyrosine kinase). [Source:Uniprot/	H300007045	#N/A	-4.85182	0.119074
Cyclin-E binding protein 1. [Source:Uniprot/SWISSPROT;Acc:Q9UII4]	H200003668	Hs.26663	-4.83271	0.0798849
Myosin VIIa. [Source:Uniprot/SWISSPROT;Acc:Q13402]	H200010697	Hs.370421	-4.83266	0.142208
NF-kappaB inhibitor epsilon (NF-kappa-BIE) (I-kappa-B-epsilon) (IkappaBepsilon) (IKB-epsilon) (IKBE). [Source:Uniprot/SWISSPROT;Acc:O00221]	H200010505	Hs.458276	-4.82671	0.0832779
Hypothetical protein	opHsV0400010692	Hs.159430	-4.82635	0.0293348
Rho-GTPase-activating protein 4 (Rho-GAP hematopoietic protein C1) (p115). [Source:Uniprot/SWISSPROT;Acc:P98171]	H200000741	Hs.701324	-4.81953	0.083251
Transcription factor ETV6 (ETS-related protein Tel1) (Tel) (ETS translocation variant 6). [Source:Uniprot/SWISSPROT;Acc:P41212]	H300005406	Hs.504765	-4.8177	0.124923
phosphoprotein associated with glycosphingolipid-enriched microdomains [Source:RefSeq_peptide;Acc:NP_060910]	H200016561	Hs.266175	-4.81755	0.109843
centaurin, alpha 1 [Source:RefSeq_peptide;Acc:NP_006860]	H200013155	Hs.644629	-4.81711	0.131903
Serine/threonine-protein kinase 17B (EC 2.7.1.37) (DAP kinase-related apoptosis-inducing protein kinase 2). [Source:Uniprot/SWISSPROT;Acc:O94768]	H200012272	Hs.88297	-4.81642	0.0985928
Proline-rich nuclear receptor coactivator 1 (Proline-rich protein 2) (B4-2 protein). [Source:Uniprot/SWISSPROT;Acc:Q12796]	opHsV0400004449	Hs.75969	-4.80021	0.060219
Sortilin-related receptor precursor (Sorting protein-related receptor containing LDLR class A repeats) (SorLA) (SorLA-1) (Low-density lipoprotein receptor relative with 11 ligand-binding repeats) (LDLR relative with 11 ligand-binding repeats) (LR11). [Sou	H300014674	Hs.368592	-4.7973	0.109483
Radiation-inducible immediate-early gene IEX-1 (Immediate early protein GLY96) (Immediate early response 3 protein) (PACAP-responsive gene 1 protein) (PRG1 protein) (Differentiation-dependent gene 2 protein) (DIF-2 protein). [Source:Uniprot/SWISSPROT;Acc:	H200006251	#N/A	-4.79063	0.0936448
Ras-related GTP binding D [Source:RefSeq_peptide;Acc:NP_067067]	H300018436	Hs.485938	-4.79009	0.120539
Cyclic-AMP-dependent transcription factor ATF-3 (Activating transcription factor 3). [Source:Uniprot/SWISSPROT;Acc:P18847]	H200000124	Hs.460	-4.76575	0.0921612
Ras-related protein Rab-20. [Source:Uniprot/SWISSPROT;Acc:Q9NX57]	H200008380	Hs.508720	-4.76501	0.0678933
PREDICTED: protein tyrosine phosphatase, non-receptor type substrate 1-like 3 [Source:RefSeq_peptide;Acc:XP_209363]	H300009649	#N/A	-4.76005	0.0809975
-	H200006942	#N/A	-4.74776	0.108585
Hypothetical protein	opHsV0400011989	Hs.31037	-4.73939	0.0679956
-	opHsV0400009848	#N/A	-4.73301	0.12338
-	H300007577	Hs.567647	-4.72695	0.127718
Beta-1,3-galactosyltransferase 7 (EC 2.4.1.-) (Beta-1,3-GalTase 7) (Beta3Gal-T7) (b3Gal-T7) (UDP-galactose:beta-N-acetylglucosamine beta- 1,3-galactosyltransferase 7) (UDP-Gal:beta-GlcNAc beta-1,3- galactosyltransferase 7) (Beta-3-Gx-T7). [Source:Uniprot/	H200008122	#N/A	-4.72376	0.188497
Hypothetical protein	opHsV0400011667	Hs.445342	-4.72106	0.0623291
-	H200004298	Hs.133512	-4.70833	0.0594725
AT rich interactive domain 3B (BRIGHT- like) protein [Source:RefSeq_peptide;Acc:NP_006456]	H200001909	Hs.655532	-4.70216	0.163251
intracellular membrane-associated calcium-independent phospholipase A2 gamma [Source:RefSeq_peptide;Acc:NP_056538]	H200004678	Hs.617340	-4.70065	0.152331
-	opHsV0400008291	#N/A	-4.69857	0.0807575
Calmin. [Source:Uniprot/SWISSPROT;Acc:Q96JQ2]	H300009604	Hs.301478	-4.69728	0.201743
GTPase, IMAP family member 6 isoform 1 [Source:RefSeq_peptide;Acc:NP_078987]	H200011375	Hs.438823	-4.69597	0.0855864
Hypothetical protein	opHsV0400012632	Hs.34871	-4.69398	0.0414752
SH3 domain and tetratricopeptide repeats containing protein 1. [Source:Uniprot/SWISSPROT;Acc:Q8TE82]	H300015953	Hs.479116	-4.69104	0.0690475
Wilms' tumor 1-associating protein (WT1-associated protein) (Putative pre-mRNA splicing regulator female-lethal(2D) homolog). [Source:Uniprot/SWISSPROT;Acc:Q15007]	H300010435	Hs.446091	-4.68783	0.0677434
GEM interacting protein [Source:RefSeq_peptide;Acc:NP_057657]	H200004935	Hs.49427	-4.68073	0.111559
TNF receptor associated factor 3 (CD40 receptor associated factor 1) (CRAF1) (CD40 binding protein) (CD40BP) (LMP1 associated protein) (LAP1) (CAP-1). [Source:Uniprot/SWISSPROT;Acc:Q13114]	H300008401	Hs.510528	-4.66999	0.211258
activity-regulated cytoskeleton-associated protein [Source:RefSeq_peptide;Acc:NP_056008]	opHsV0400004796	Hs.40888	-4.63921	0.0948029
tweety 2 isoform 2 [Source:RefSeq_peptide;Acc:NP_443101]	H200003804	Hs.27935	-4.63698	0.0947002
protein phosphatase 1, regulatory subunit 15B [Source:RefSeq_peptide;Acc:NP_116222]	H300004528	Hs.304376	-4.63401	0.111418
Leukotriene B4 receptor 1 (LTB4-R 1) (P2Y purinoceptor 7) (P2Y7) (Chemoattractant receptor-like 1). [Source:Uniprot/SWISSPROT;Acc:Q15722]	H200003837	Hs.642695	-4.62734	0.0992514
Alpha-galactosidase A precursor (EC 3.2.1.22) (Melibiase) (Alpha-D- galactoside galactohydrolase) (Alpha-D-galactosidase A) (Agalsidase alfa). [Source:Uniprot/SWISSPROT;Acc:P06280]	H200005659	Hs.69089	-4.62265	0.183595
Phemx protein. [Source:Uniprot/SWISSPROT;Acc:Q96QS1]	H200016769	Hs.271954	-4.60956	0.131027
Integrin alpha-X precursor (Leukocyte adhesion glycoprotein p150,95 alpha chain) (Leukocyte adhesion receptor p150,95) (CD11c) (Leu M5). [Source:Uniprot/SWISSPROT;Acc:P20702]	H300020143	Hs.248472	-4.59993	0.140746
NCA protein. [Source:Uniprot/SPTREMBL;Acc:Q14922]	H300009738	Hs.466814	-4.59783	0.0472014
Cytochrome b-245 light chain (p22 phagocyte B-cytochrome) (Neutrophil cytochrome B, 22 kDa polypeptide) (p22-phox) (p22phox) (Cytochrome b(558) alpha chain) (Cytochrome b558 alpha-subunit) (Superoxide- generating NADPH oxidase light chain subunit). [Sourc	H200005655	#N/A	-4.59017	0.180874
-	H200011348	Hs.489448	-4.58586	0.149485
Hypothetical protein	opHsV0400010344	Hs.479766	-4.57798	0.0527104
Thrombomodulin precursor (Fetomodulin) (TM) (CD141 antigen). [Source:Uniprot/SWISSPROT;Acc:P07204]	opHsV0400001099	Hs.2030	-4.57034	0.184677
Forkhead box protein P1 (HSPC215). [Source:Uniprot/SWISSPROT;Acc:Q9H334]	H300015529	Hs.431498	-4.56462	0.150426
-	H200009239	Hs.471918	-4.5645	0.0866271
heparanase [Source:RefSeq_peptide;Acc:NP_006656]	H200004682	Hs.44227	-4.55953	0.116517
Nuclear factor NF-kappa-B p105 subunit (DNA-binding factor KBF1) (EBP- 1) [Contains: Nuclear factor NF-kappa-B p50 subunit]. [Source:Uniprot/SWISSPROT;Acc:P19838]	H200007033	Hs.618430	-4.55158	0.0852672
-	H200010872	Hs.107845	-4.54559	0.199716
Coronin 7 (70 kDa WD-repeat tumor rejection antigen homolog). [Source:Uniprot/SWISSPROT;Acc:P57737]	H300021870	Hs.437957	-4.54421	0.178194
Cathepsin H precursor (EC 3.4.22.16). [Source:Uniprot/SWISSPROT;Acc:P09668]	H200009229	Hs.148641	-4.53898	0.0796938
Non-protein coding transcript	opHsV0400010719	Hs.594569	-4.52668	0.0772099
Plasminogen activator inhibitor-2 precursor (PAI-2) (Placental plasminogen activator inhibitor) (Monocyte Arg-serpin) (Urokinase inhibitor). [Source:Uniprot/SWISSPROT;Acc:P05120]	H200006177	Hs.594481	-4.52097	0.0508461
-	H300002211	#N/A	-4.52008	0.171186
StAR-related lipid transfer protein 8 (StARD8) (START domain- containing protein 8). [Source:Uniprot/SWISSPROT;Acc:Q92502]	H200010684	Hs.95140	-4.51285	0.0851349
CASP8 and FADD-like apoptosis regulator precursor (Cellular FLICE-like inhibitory protein) (c-FLIP) (Caspase-eight-related protein) (Casper) (Caspase-like apoptosis regulatory protein) (CLARP) (MACH-related inducer of toxicity) (MRIT) (Caspase homolog) (C	H300021778	Hs.390736	-4.50407	0.130588
Ninjurin 1 (Nerve injury-induced protein 1). [Source:Uniprot/SWISSPROT;Acc:Q92982]	H300007613	Hs.494457	-4.49688	0.0756237
Vav proto-oncogene. [Source:Uniprot/SWISSPROT;Acc:P15498]	H200012001	Hs.116237	-4.4931	0.142776
ring finger protein 149 [Source:RefSeq_peptide;Acc:NP_775918]	H300001827	Hs.142074	-4.49281	0.182634
-	H300005010	Hs.232165	-4.4866	0.146608
Glucocorticoid-induced leucine zipper protein (Delta sleep-inducing peptide immunoreactor) (DSIP-immunoreactive peptide) (DIP protein) (hDIP) (TSC-22-like protein) (TSC-22R). [Source:Uniprot/SWISSPROT;Acc:Q99576]	H200006107	Hs.475150	-4.47794	0.110135
10 kDa protein [Source:IPI;Acc:IPI00477452]	H300007157	#N/A	-4.47668	0.139228
Aldehyde dehydrogenase, mitochondrial precursor (EC 1.2.1.3) (ALDH class 2) (ALDHI) (ALDH-E2). [Source:Uniprot/SWISSPROT;Acc:P05091]	H200014708	Hs.632733	-4.4753	0.238705
Ral guanine nucleotide dissociation stimulator (RalGEF) (RalGDS). [Source:Uniprot/SWISSPROT;Acc:Q12967]	H200011427	Hs.106185	-4.47199	0.154619
HLA class II histocompatibility antigen, DM alpha chain precursor (MHC class II antigen DMA). [Source:Uniprot/SWISSPROT;Acc:P28067]	H300019075	Hs.351279	-4.45958	0.174706
mixed lineage kinase domain-like [Source:RefSeq_peptide;Acc:NP_689862]	H300021311	Hs.119878	-4.45778	0.12277
Non-protein coding transcript	opHsV0400010802	Hs.594861	-4.45275	0.0946072
centaurin delta 1 isoform b [Source:RefSeq_peptide;Acc:NP_631921]	H200003162	#N/A	-4.44827	0.118105
Ig kappa chain V-I region Walker precursor. [Source:Uniprot/SWISSPROT;Acc:P04431]	opHsV0400004436	Hs.449621	-4.44815	0.154169
junction-mediating and regulatory protein [Source:RefSeq_peptide;Acc:NP_689618]	H300003280	Hs.482605	-4.44704	0.112891
Urokinase plasminogen activator surface receptor precursor (uPAR) (U- PAR) (Monocyte activation antigen Mo3) (CD87 antigen). [Source:Uniprot/SWISSPROT;Acc:Q03405]	H300013781	Hs.466871	-4.44197	0.198658
-	opHsV0400007238	#N/A	-4.44183	0.1182
-	opHsV0400003334	Hs.497951	-4.4337	0.167411
Transferrin receptor protein 1 (TfR1) (TR) (TfR) (Trfr) (CD71 antigen) (T9) (p90). [Source:Uniprot/SWISSPROT;Acc:P02786]	opHsV0400005557	Hs.529618	-4.43112	0.101241
Lysozyme C precursor (EC 3.2.1.17) (1,4-beta-N-acetylmuramidase C). [Source:Uniprot/SWISSPROT;Acc:P61626]	H200015514	Hs.524579	-4.42887	0.023877
30 kDa protein [Source:IPI;Acc:IPI00479649]	H300013231	#N/A	-4.42231	0.0945715
PREDICTED: hypothetical protein XP_374786 [Source:RefSeq_peptide;Acc:XP_374786]	opHsV0400003427	Hs.632587	-4.42066	0.116566
-	opHsV0400008648	#N/A	-4.41983	0.117595
EF-hand domain-containing protein 2 (Swiprosin 1). [Source:Uniprot/SWISSPROT;Acc:Q96C19]	H200010007	Hs.465374	-4.41563	0.164674
S-100 protein, beta chain. [Source:Uniprot/SWISSPROT;Acc:P04271]	H200007028	Hs.422181	-4.41471	0.139602
Small inducible cytokine A3 like 1 precursor (Tonsillar lymphocyte LD78 beta protein) (LD78-beta(1-70)) (G0/G1 switch regulatory protein 19-2) (G0S19-2 protein) (PAT 464.2) [Contains: LD78-beta(3-70); LD78- beta(5-70)]. [Source:Uniprot/SWISSPROT;Acc:P1661	opHsV0400005185	#N/A	-4.40536	0.223827
Syntaxin binding protein 2 (Unc-18 homolog 2) (Unc-18B) (Unc18-2). [Source:Uniprot/SWISSPROT;Acc:Q15833]	H300011782	Hs.515104	-4.40345	0.129047
Keratin, type I cytoskeletal 23 (Cytokeratin 23) (K23) (CK 23). [Source:Uniprot/SWISSPROT;Acc:Q9C075]	H200001726	Hs.9029	-4.40309	0.0688425
Early growth response protein 3 (EGR-3) (Zinc finger protein pilot). [Source:Uniprot/SWISSPROT;Acc:Q06889]	H200005916	Hs.534313	-4.39815	0.139692
KIAA1632 [Source:RefSeq_peptide;Acc:NP_066015]	H300018199	Hs.514843	-4.37012	0.155328
-	H200015159	#N/A	-4.36501	0.181914
Troponin I, fast skeletal muscle (Troponin I, fast-twitch isoform). [Source:Uniprot/SWISSPROT;Acc:P48788]	H200007059	Hs.523403	-4.36193	0.111666
G-protein coupled receptor RDC1 homolog (Chemokine orphan receptor 1). [Source:Uniprot/SWISSPROT;Acc:P25106]	H200003227	Hs.471751	-4.35272	0.0846418
vesicular membrane protein p24 [Source:RefSeq_peptide;Acc:NP_542454]	H200011440	Hs.49230	-4.33635	0.189362
Leupaxin. [Source:Uniprot/SWISSPROT;Acc:O60711]	H200004941	Hs.125474	-4.32889	0.0732848
Tissue alpha-L-fucosidase precursor (EC 3.2.1.51) (Alpha-L-fucosidase I) (Alpha-L-fucoside fucohydrolase). [Source:Uniprot/SWISSPROT;Acc:P04066]	H200000147	Hs.370858	-4.32584	0.0989861
PREDICTED: hypothetical protein FLJ21438 [Source:RefSeq_peptide;Acc:XP_029084]	H300014064	Hs.136979	-4.31076	0.106675
Ethanolamine kinase (EC 2.7.1.82) (EKI). [Source:Uniprot/SWISSPROT;Acc:Q9HBU6]	H300010626	Hs.29464	-4.30999	0.106507
-	opHsV0400006765	Hs.514500	-4.29994	0.162548
Grancalcin. [Source:Uniprot/SWISSPROT;Acc:P28676]	H200006685	Hs.377894	-4.29856	0.0861127
Tissue alpha-L-fucosidase precursor (EC 3.2.1.51) (Alpha-L-fucosidase I) (Alpha-L-fucoside fucohydrolase). [Source:Uniprot/SWISSPROT;Acc:P04066]	H200000147	Hs.370858	-4.28763	0.0982515
Hypothetical protein	opHsV0400013047	Hs.595299	-4.28322	0.127616
Opsin 3 (Encephalopsin) (Panopsin). [Source:Uniprot/SWISSPROT;Acc:Q9H1Y3]	H200017557	Hs.534399	-4.27858	0.163063
PREDICTED: similar to cervical cancer suppressor-1 [Source:RefSeq_peptide;Acc:XP_375224]	H300021575	#N/A	-4.2773	0.179037
Anosmin 1 precursor (Kallmann syndrome protein) (Adhesion molecule- like X-linked). [Source:Uniprot/SWISSPROT;Acc:P23352]	H200010361	Hs.521869	-4.27329	0.0996506
Yippee-like protein 2 (DiGeorge syndrome-related protein FKSG4). [Source:Uniprot/SWISSPROT;Acc:Q96QA6]	H300008265	Hs.463613	-4.26889	0.115308
Osteopontin precursor (Bone sialoprotein 1) (Secreted phosphoprotein 1) (SPP-1) (Urinary stone protein) (Nephropontin) (Uropontin). [Source:Uniprot/SWISSPROT;Acc:P10451]	H200000084	Hs.313	-4.26256	0.0499256
Antileukoproteinase 1 precursor (ALP) (HUSI-1) (Seminal proteinase inhibitor) (Secretory leukocyte protease inhibitor) (BLPI) (Mucus proteinase inhibitor) (MPI) (WAP four-disulfide core domain protein 4) (Protease inhibitor WAP4). [Source:Uniprot/SWISSPRO	H200016308	Hs.517070	-4.26245	0.0584218
BTG2 protein (NGF-inducible anti-proliferative protein PC3). [Source:Uniprot/SWISSPROT;Acc:P78543]	H200006111	Hs.519162	-4.26185	0.118658
cytoplasmic polyadenylation element binding protein 3 [Homo sapiens]. [Source:RefSeq;Acc:NM_014912]	H200012979	Hs.131683	-4.25797	0.184843
Interferon-gamma receptor beta chain precursor (Interferon-gamma receptor accessory factor-1) (AF-1) (Interferon-gamma transducer-1). [Source:Uniprot/SWISSPROT;Acc:P38484]	H200008273	Hs.634632	-4.2534	0.187947
-	H200010755	Hs.135997	-4.25185	0.10219
Calcium-activated potassium channel beta subunit 1 (Calcium-activated potassium channel, subfamily M, beta subunit 1) (Maxi K channel beta subunit 1) (BK channel beta subunit 1) (Slo-beta 1) (K(VCA)beta 1) (Charybdotoxin receptor beta subunit 1) (BKbeta1)	H200010612	Hs.484099	-4.24685	0.131291
Cdc42 GTPase-activating protein [Source:RefSeq_peptide;Acc:NP_065805]	H200009914	Hs.477278	-4.24299	0.14337
Eosinophil lysophospholipase (EC 3.1.1.5) (Charcot-Leyden crystal protein) (Lysolecithin acylhydrolase) (CLC) (Galactin-10). [Source:Uniprot/SWISSPROT;Acc:Q05315]	H200000235	Hs.889	-4.24233	0.058742
Interferon regulatory factor 4 (IRF-4) (Lymphocyte specific interferon regulatory factor) (LSIRF) (NF-EM5) (Multiple myeloma oncogene 1). [Source:Uniprot/SWISSPROT;Acc:Q15306]	H200006896	Hs.401013	-4.23751	0.0530792
Interferon-induced guanylate-binding protein 2 (GTP-binding protein 2) (Guanine nucleotide-binding protein 2) (HuGBP-2). [Source:Uniprot/SWISSPROT;Acc:P32456]	H200007999	Hs.386567	-4.23693	0.134614
Hypothetical protein	opHsV0400011356	Hs.522356	-4.23586	0.197649
-	H300011282	#N/A	-4.23119	0.212953
Regulator of G-protein signaling 16 (RGS16) (Retinally abundant regulator of G-protein signaling) (RGS-R) (A28-RGS14P). [Source:Uniprot/SWISSPROT;Acc:O15492]	H200014202	Hs.413297	-4.22695	0.0816809
Leukosialin precursor (Leucocyte sialoglycoprotein) (Sialophorin) (CD43 antigen) (Galactoglycoprotein) (GALGP). [Source:Uniprot/SWISSPROT;Acc:P16150]	H200006793	Hs.632188	-4.22616	0.165816
-	opHsV0400006573	#N/A	-4.21832	0.147408
Branched-chain-amino-acid aminotransferase, cytosolic (EC 2.6.1.42) (BCAT(c)) (ECA39 protein). [Source:Uniprot/SWISSPROT;Acc:P54687]	H300006837	Hs.438993	-4.21567	0.225315
Rhombotin-2 (Cysteine-rich protein TTG-2) (T-cell translocation protein 2) (LIM-only protein 2). [Source:Uniprot/SWISSPROT;Acc:P25791]	H200014297	Hs.34560	-4.21362	0.13927
Heparin sulfate N-deacetylase/N-sulfotransferase (EC 2.8.2.-) (N-HSST) (N-heparin sulfate sulfotransferase) (Glucosaminyl N-deacetylase/N- sulfotransferase). [Source:Uniprot/SWISSPROT;Acc:P52849]	H200006518	Hs.654758	-4.21041	0.198891
HLA class II histocompatibility antigen, DX beta chain precursor. [Source:Uniprot/SWISSPROT;Acc:P05538]	H300021586	#N/A	-4.20993	0.155248
monoacylglycerol O-acyltransferase 1 [Source:RefSeq_peptide;Acc:NP_477513]	H200020046	Hs.344090	-4.20454	0.17774
-	opHsV0400003957	#N/A	-4.20099	0.213259
C-C chemokine receptor type 2 (C-C CKR-2) (CC-CKR-2) (CCR-2) (CCR2) (Monocyte chemoattractant protein 1 receptor) (MCP-1-R). [Source:Uniprot/SWISSPROT;Acc:P41597]	H200000107	Hs.644636	-4.19886	0.144385
PRKCA-binding protein (Protein kinase C-alpha binding protein) (Protein interacting with C kinase 1). [Source:Uniprot/SWISSPROT;Acc:Q9NRD5]	H200008475	Hs.180871	-4.19627	0.183486
Interferon-regulated resistance GTP-binding protein MxB (p78-related protein). [Source:Uniprot/SWISSPROT;Acc:P20592]	opHsV0400006086	Hs.926	-4.18907	0.132661
Fos-related antigen 2. [Source:Uniprot/SWISSPROT;Acc:P15408]	H300006509	Hs.220971	-4.18526	0.132572
CLN8 protein. [Source:Uniprot/SWISSPROT;Acc:Q9UBY8]	H300022806	Hs.127675	-4.18508	0.177535
Ras association domain family 4 isoform b [Source:RefSeq_peptide;Acc:NP_835281]	H200009652	#N/A	-4.18442	0.11368
55 kDa erythrocyte membrane protein (p55) (Membrane protein, palmitoylated 1). [Source:Uniprot/SWISSPROT;Acc:Q00013]	H200000477	Hs.496984	-4.17099	0.164933
CASP8 and FADD-like apoptosis regulator precursor (Cellular FLICE-like inhibitory protein) (c-FLIP) (Caspase-eight-related protein) (Casper) (Caspase-like apoptosis regulatory protein) (CLARP) (MACH-related inducer of toxicity) (MRIT) (Caspase homolog) (C	H300014970	#N/A	-4.16192	0.162225
Ubiquitin ligase MYLIP (EC 6.3.2.-) (Myosin regulatory light chain interacting protein) (MIR) (BM023). [Source:Uniprot/SWISSPROT;Acc:Q8WY64]	opHsV0400005547	Hs.484738	-4.14622	0.198997
Kunitz-type protease inhibitor 1 precursor (Hepatocyte growth factor activator inhibitor type 1) (HAI-1). [Source:Uniprot/SWISSPROT;Acc:O43278]	H200015487	Hs.233950	-4.13293	0.0724745
Transcription factor MafF (V-maf musculoaponeurotic fibrosarcoma oncogene homolog F) (U-Maf). [Source:Uniprot/SWISSPROT;Acc:Q9ULX9]	opHsV0400006251	Hs.517617	-4.13033	0.172781
Transcription factor NF-E2 45 kDa subunit (Nuclear factor, erythroid- derived 2 45 kDa subunit) (P45 NF-E2) (Leucine zipper protein NF-E2). [Source:Uniprot/SWISSPROT;Acc:Q16621]	H200006160	Hs.75643	-4.12042	0.119686
Acetyl-coenzyme A synthetase 2-like, mitochondrial precursor (EC 6.2.1.1) (Acetate--CoA ligase 2) (Acetyl-CoA synthetase 2). [Source:Uniprot/SWISSPROT;Acc:Q9NUB1]	H300020575	Hs.529353	-4.11779	0.162496
CDC42 small effector 1 [Source:RefSeq_peptide;Acc:NP_064624]	opHsV0400004912	Hs.22065	-4.11691	0.181871
Cell division control protein 42 homolog (G25K GTP-binding protein). [Source:Uniprot/SWISSPROT;Acc:P60953]	H300017331	Hs.467637	-4.11644	0.0947982
SINK-homologous serine/threonine kinase [Source:RefSeq_peptide;Acc:NP_114406]	H200003016	Hs.471768	-4.11348	0.142873
Superoxide dismutase [Mn], mitochondrial precursor (EC 1.15.1.1). [Source:Uniprot/SWISSPROT;Acc:P04179]	H300010511	Hs.487046	-4.10916	0.103098
Carboxypeptidase M precursor (EC 3.4.17.12). [Source:Uniprot/SWISSPROT;Acc:P14384]	H200019714	Hs.484551	-4.10001	0.1251
ras homolog gene family, member U [Source:RefSeq_peptide;Acc:NP_067028]	H200002893	Hs.632503	-4.09892	0.126763
DnaJ homolog subfamily B member 1 (Heat shock 40 kDa protein 1) (Heat shock protein 40) (HSP40) (DnaJ protein homolog 1) (HDJ-1). [Source:Uniprot/SWISSPROT;Acc:P25685]	H200006965	Hs.515210	-4.09532	0.159061
5 kDa protein [Source:IPI;Acc:IPI00478956]	opHsV0400005581	#N/A	-4.09406	0.149466
BTG1 protein (B-cell translocation gene 1 protein). [Source:Uniprot/SWISSPROT;Acc:P62324]	opHsV0400000234	Hs.255935	-4.08652	0.131377
splicing factor, arginine/serine-rich 2, interacting protein [Source:RefSeq_peptide;Acc:NP_004710]	H300014239	Hs.210367	-4.08484	0.132627
Uridine phosphorylase 1 (EC 2.4.2.3) (UrdPase 1) (UPase 1). [Source:Uniprot/SWISSPROT;Acc:Q16831]	opHsV0400003549	Hs.488240	-4.08439	0.106036
PREDICTED: similar to Gamma-glutamyltranspeptidase 1 precursor (Gamma-glutamyltransferase 1) (CD224 antigen) [Source:RefSeq_peptide;Acc:XP_290331]	H300018635	#N/A	-4.08387	0.156763
myeloid/lymphoid or mixed-lineage leukemia 5 [Source:RefSeq_peptide;Acc:NP_891847]	H300018761	Hs.592262	-4.07719	0.154881
B-cell stimulating factor-3 precursor (BSF-3) (Novel neurotrophin-1) (NNT-1) (Cardiotrophin-like cytokine). [Source:Uniprot/SWISSPROT;Acc:Q9UBD9]	H200012985	Hs.502977	-4.07487	0.170167
Chemokine-like factor super family member 6. [Source:Uniprot/SWISSPROT;Acc:Q9NX76]	H200017776	Hs.380627	-4.07299	0.167225
Line-1 reverse transcriptase (Fragment). [Source:Uniprot/SPTREMBL;Acc:O00172]	H300000092	#N/A	-4.07214	0.124779
Tumor necrosis factor receptor superfamily member 5 precursor (CD40L receptor) (B-cell surface antigen CD40) (CDw40) (Bp50). [Source:Uniprot/SWISSPROT;Acc:P25942]	H200003549	Hs.472860	-4.06875	0.180365
Interleukin-4 receptor alpha chain precursor (IL-4R-alpha) (CD124 antigen) [Contains: Soluble interleukin-4 receptor alpha chain (sIL4Ralpha/prot) (IL-4-binding protein) (IL4-BP)]. [Source:Uniprot/SWISSPROT;Acc:P24394]	H200006128	Hs.513457	-4.06526	0.204185
cAMP-specific 3',5'-cyclic phosphodiesterase 4B (EC 3.1.4.17) (DPDE4) (PDE32). [Source:Uniprot/SWISSPROT;Acc:Q07343]	opHsV0400001858	Hs.198072	-4.06309	0.133245
-	H200001039	Hs.5333	-4.05577	0.0644594
RAS guanyl releasing protein 2 isoform 2 [Source:RefSeq_peptide;Acc:NP_722541]	H200010970	Hs.99491	-4.05396	0.1191
Interferon regulatory factor 1 (IRF-1). [Source:Uniprot/SWISSPROT;Acc:P10914]	H300008499	Hs.436061	-4.05048	0.0423831
-	opHsV0400003743	#N/A	-4.04786	0.197973
Superoxide dismutase [Mn], mitochondrial precursor (EC 1.15.1.1). [Source:Uniprot/SWISSPROT;Acc:P04179]	H200018923	Hs.487046	-4.0451	0.0816283
Receptor-interacting serine/threonine-protein kinase 2 (EC 2.7.1.37) (RIP-like interacting CLARP kinase) (Receptor-interacting protein 2) (RIP-2) (CARD-containing interleukin-1 beta converting enzyme associated kinase) (CARD-containing IL-1 beta ICE-kinas	H200011257	Hs.103755	-4.04037	0.160137
Interleukin-1 receptor accessory protein precursor (IL-1 receptor accessory protein) (IL-1RAcP). [Source:Uniprot/SWISSPROT;Acc:Q9NPH3]	H200008177	Hs.478673	-4.03275	0.10139
heterogeneous nuclear ribonucleoprotein A3 [Source:RefSeq_peptide;Acc:NP_919223]	opHsV0400007610	Hs.516539	-4.02901	0.137988
EGF-like module containing mucin-like hormone receptor-like 1 precursor (Cell surface glycoprotein EMR1) (EMR1 hormone receptor). [Source:Uniprot/SWISSPROT;Acc:Q14246]	H300021461	Hs.2375	-4.02875	0.177713
Alpha-galactosidase A precursor (EC 3.2.1.22) (Melibiase) (Alpha-D- galactoside galactohydrolase) (Alpha-D-galactosidase A) (Agalsidase alfa). [Source:Uniprot/SWISSPROT;Acc:P06280]	H200005659	Hs.69089	-4.02128	0.169514
SEC14-like protein 1. [Source:Uniprot/SWISSPROT;Acc:Q92503]	opHsV0400000307	Hs.464184	-4.0191	0.200278
Ubiquitin carboxyl-terminal hydrolase 15 (EC 3.1.2.15) (Ubiquitin thiolesterase 15) (Ubiquitin-specific processing protease 15) (Deubiquitinating enzyme 15) (Unph-2) (Unph4). [Source:Uniprot/SWISSPROT;Acc:Q9Y4E8]	H300016634	Hs.434951	-4.01019	0.16912
AMP deaminase 3 (EC 3.5.4.6) (AMP deaminase isoform E) (Erythrocyte AMP deaminase). [Source:Uniprot/SWISSPROT;Acc:Q01432]	H200007072	Hs.501890	-4.00575	0.164621
Hypothetical protein	opHsV0400012596	Hs.633049	-4.00358	0.0882167
lysosomal-associated membrane protein 3 [Source:RefSeq_peptide;Acc:NP_055213]	H200001951	Hs.518448	-4.00196	0.0567452
Josephin 1. [Source:Uniprot/SWISSPROT;Acc:Q15040]	H200000737	Hs.3094	-3.9937	0.216482
histocompatibility 28 [Source:RefSeq_peptide;Acc:NP_006811]	H200006112	Hs.389724	-3.99083	0.171482
Hyaluronan and proteoglycan link protein 3 precursor (UNQ238/PRO271). [Source:Uniprot/SWISSPROT;Acc:Q96S86]	H300000123	Hs.447530	-3.97985	0.117218
phosphatidylserine receptor [Source:RefSeq_peptide;Acc:NP_055982]	H300021237	Hs.514505	-3.97756	0.231859
Epithelial V-like antigen 1 precursor (UNQ606/PRO1192). [Source:Uniprot/SWISSPROT;Acc:O60487]	H200012016	Hs.116651	-3.97522	0.0557983
Mesoderm development candidate 1. [Source:Uniprot/SWISSPROT;Acc:Q9H1K6]	H200009507	Hs.513071	-3.97201	0.22515
PREDICTED: similar to pleckstrin homology domain containing, family M (with RUN domain) member 1; adapter protein 162 [Source:RefSeq_peptide;Acc:XP_496237]	H300003756	#N/A	-3.97093	0.224843
Duffy antigen/chemokine receptor (Fy glycoprotein) (GpFy) (Glycoprotein D) (Plasmodium vivax receptor) (CD234 antigen). [Source:Uniprot/SWISSPROT;Acc:Q16570]	H200000052	Hs.153381	-3.97048	0.101939
Membrane copper amine oxidase (EC 1.4.3.6) (Vascular adhesion protein- 1) (VAP-1) (HPAO). [Source:Uniprot/SWISSPROT;Acc:Q16853]	H200014785	Hs.198241	-3.96354	0.172975
Ig kappa chain V-I region Walker precursor. [Source:Uniprot/SWISSPROT;Acc:P04431]	opHsV0400005427	Hs.449621	-3.95002	0.0598146
Plasma retinol-binding protein precursor (PRBP) (RBP) (PRO2222). [Source:Uniprot/SWISSPROT;Acc:P02753]	H300007232	Hs.50223	-3.93485	0.0600201
SH3 domain-binding protein 5 (SH3 domain-binding protein that preferentially associates with BTK). [Source:Uniprot/SWISSPROT;Acc:O60239]	H300019273	Hs.257761	-3.93436	0.14455
15 kDa protein [Source:IPI;Acc:IPI00411471]	opHsV0400003195	#N/A	-3.92491	0.236929
Intercellular adhesion molecule-1 precursor (ICAM-1) (Major group rhinovirus receptor) (CD54 antigen). [Source:Uniprot/SWISSPROT;Acc:P05362]	H300002867	Hs.643447	-3.92328	0.090615
Non-protein coding transcript	opHsV0400011951	Hs.293593	-3.92191	0.19934
Similar to Retrotransposable L1 element LRE2 from chromosome 1q	opHsV0400011858	Hs.36959	-3.91616	0.0838961
Phosphatidylinositol-4-phosphate 5-kinase type III (EC 2.7.1.149) (1- phosphatidylinositol-4-phosphate kinase) (PIP5KIII) (PtdIns(4)P-5- kinase C isoform) (Diphosphoinositide kinase). [Source:Uniprot/SWISSPROT;Acc:P53807]	H200011615	Hs.57079	-3.91151	0.194757
Peroxisomal acyl coenzyme A thioester hydrolase Ib (EC 3.1.2.2) (Peroxisomal long-chain acyl-coA thioesterase Ib) (PTE-Ib) (PTE-2b). [Source:Uniprot/SWISSPROT;Acc:Q8N9L9]	opHsV0400001371	Hs.49433	-3.90261	0.105928
DRE1 protein [Source:RefSeq_peptide;Acc:NP_060114]	H300014920	Hs.407709	-3.90207	0.22956
Ninjurin 2 (Nerve injury-induced protein 2). [Source:Uniprot/SWISSPROT;Acc:Q9NZG7]	H300004866	Hs.504422	-3.90195	0.161355
-	H200011821	#N/A	-3.90158	0.21568
Kruppel-like factor 2 (Lung kruppel-like factor). [Source:Uniprot/SWISSPROT;Acc:Q9Y5W3]	H200011533	Hs.107740	-3.89563	0.156529
Tartrate-resistant acid phosphatase type 5 precursor (EC 3.1.3.2) (TR- AP) (Tartrate-resistant acid ATPase) (TrATPase). [Source:Uniprot/SWISSPROT;Acc:P13686]	H200000313	Hs.1211	-3.89154	0.0916604
Complement C1q subcomponent, B chain precursor. [Source:Uniprot/SWISSPROT;Acc:P02746]	opHsV0400005285	Hs.8986	-3.89127	0.182358
unc-93 homolog B1 [Source:RefSeq_peptide;Acc:NP_112192]	opHsV0400007246	Hs.502989	-3.89034	0.144538
Gamma-glutamyltransferase-like protein 6 (Gamma-glutamyltransferase- like activity 4). [Source:Uniprot/SWISSPROT;Acc:Q9BX51]	H300020431	Hs.355394	-3.87976	0.18282
Signal-induced proliferation-associated 1 like protein 2 (Fragment). [Source:Uniprot/SWISSPROT;Acc:Q9P2F8]	H200002761	Hs.268774	-3.87926	0.131547
C-C chemokine receptor type 1 (C-C CKR-1) (CC-CKR-1) (CCR-1) (CCR1) (Macrophage inflammatory protein-1 alpha receptor) (MIP-1alpha-R) (RANTES-R) (HM145) (LD78 receptor). [Source:Uniprot/SWISSPROT;Acc:P32246]	H200017981	Hs.301921	-3.879	0.111273
T-cell surface glycoprotein CD1c precursor (CD1c antigen). [Source:Uniprot/SWISSPROT;Acc:P29017]	H200000342	Hs.1311	-3.87803	0.166815
-	H200002711	Hs.571398	-3.87589	0.219321
FN5 protein [Source:RefSeq_peptide;Acc:NP_064564]	H300007774	Hs.438064	-3.87321	0.174601
heparan sulfate D-glucosaminyl 3-O-sulfotransferase 2 [Source:RefSeq_peptide;Acc:NP_006034]	H200011980	Hs.723630	-3.86992	0.100378
Ectonucleoside triphosphate diphosphohydrolase 1 (EC 3.6.1.5) (NTPDase1) (Ecto-ATP diphosphohydrolase) (ATPDase) (Lymphoid cell activation antigen) (Ecto-apyrase) (CD39 antigen). [Source:Uniprot/SWISSPROT;Acc:P49961]	H300005292	Hs.576612	-3.86448	0.198155
N-acylglucosamine 2-epimerase (EC 5.1.3.8) (GlcNAc 2-epimerase) (N- acetyl-D-glucosamine 2-epimerase) (AGE) (Renin-binding protein) (RnBP). [Source:Uniprot/SWISSPROT;Acc:P51606]	H200007344	Hs.158331	-3.86041	0.110081
Neuropilin-2 precursor (Vascular endothelial cell growth factor 165 receptor 2). [Source:Uniprot/SWISSPROT;Acc:O60462]	H300022662	Hs.471200	-3.85259	0.168802
polyserine protease-2 [Source:RefSeq_peptide;Acc:NP_775773]	H300003760	Hs.256632	-3.85091	0.240741
-	H300022456	#N/A	-3.84932	0.169791
Junctional adhesion molecule 1 precursor (JAM) (Platelet adhesion molecule 1) (PAM-1) (Platelet F11 receptor) (UNQ264/PRO301). [Source:Uniprot/SWISSPROT;Acc:Q9Y624]	opHsV0400000544	Hs.517293	-3.84814	0.172478
Serine/threonine-protein kinase 10 (EC 2.7.1.37) (Lymphocyte-oriented kinase). [Source:Uniprot/SWISSPROT;Acc:O94804]	H200002542	Hs.519756	-3.84757	0.212439
transmembrane protein 2 [Source:RefSeq_peptide;Acc:NP_037522]	H200007498	Hs.494146	-3.84744	0.21348
Signal transducer and activator of transcription 5A. [Source:Uniprot/SWISSPROT;Acc:P42229]	H200007733	Hs.437058	-3.84386	0.164836
Non-protein coding transcript	opHsV0400011055	Hs.591328	-3.84239	0.0562178
-	opHsV0400009008	#N/A	-3.8368	0.209984
Interferon-alpha induced 11.5 kDa protein (p27) (ISG12(a) protein). [Source:Uniprot/SWISSPROT;Acc:P40305]	opHsV0400000672	Hs.532634	-3.82579	0.0963929
Interferon-induced protein 6-16 precursor (Ifi-6-16). [Source:Uniprot/SWISSPROT;Acc:P09912]	H200016555	Hs.523847	-3.82482	0.145507
Tumor necrosis factor ligand superfamily member 9 (4-1BB ligand) (4- 1BBL). [Source:Uniprot/SWISSPROT;Acc:P41273]	H200000398	Hs.1524	-3.81231	0.182986
Bone marrow stromal antigen 2 (BST-2). [Source:Uniprot/SWISSPROT;Acc:Q10589]	H200012083	Hs.118110	-3.8108	0.195
-	H200012805	Hs.133982	-3.80873	0.173992
RING1 and YY1 binding protein [Source:RefSeq_peptide;Acc:NP_036366]	opHsV0400006247	Hs.642635	-3.79536	0.157771
-	opHsV0400008651	Hs.389906	-3.79405	0.180092
zinc finger protein 354B [Source:RefSeq_peptide;Acc:NP_478137]	H300008089	Hs.591734	-3.78776	0.180655
Y+L amino acid transporter 1 (y(+)L-type amino acid transporter 1) (y+LAT-1) (Y+LAT1) (Monocyte amino acid permease 2) (MOP-2). [Source:Uniprot/SWISSPROT;Acc:Q9UM01]	opHsV0400006132	Hs.513147	-3.78324	0.179176
-	opHsV0400006363	#N/A	-3.78143	0.122947
Testin (TESS). [Source:Uniprot/SWISSPROT;Acc:Q9UGI8]	H300003673	Hs.592286	-3.78002	0.125371
Placenta-specific gene 8 protein (C15 protein) (BM-004). [Source:Uniprot/SWISSPROT;Acc:Q9NZF1]	H300020304	Hs.546392	-3.77921	0.0724004
arylacetamide deacetylase-like 1 [Source:RefSeq_peptide;Acc:NP_065843]	H200003216	Hs.444099	-3.77852	0.190039
zinc finger/RING finger 2 [Source:RefSeq_peptide;Acc:NP_667339]	H200012668	Hs.487869	-3.77607	0.202111
ETS-related protein PE-1 (ETS translocation variant 3) (Fragment). [Source:Uniprot/SWISSPROT;Acc:P41162]	H300019313	Hs.352672	-3.77544	0.0952687
EH-domain containing protein 1 (Testilin) (hPAST1). [Source:Uniprot/SWISSPROT;Acc:Q9H4M9]	H300012309	Hs.523774	-3.77071	0.219123
Cathepsin E precursor (EC 3.4.23.34). [Source:Uniprot/SWISSPROT;Acc:P14091]	opHsV0400006068	Hs.1355	-3.76951	0.201167
Purine nucleoside phosphorylase (EC 2.4.2.1) (Inosine phosphorylase) (PNP). [Source:Uniprot/SWISSPROT;Acc:P00491]	H200006122	Hs.75514	-3.76934	0.104318
-	H300007244	#N/A	-3.76672	0.114354
Tumor necrosis factor receptor superfamily member 14 precursor (Herpesvirus entry mediator A) (Tumor necrosis factor receptor-like 2) (TR2) (UNQ329/PRO509). [Source:Uniprot/SWISSPROT;Acc:Q92956]	H200017535	Hs.512898	-3.75149	0.200161
-	H200015352	#N/A	-3.75146	0.172209
Eukaryotic translation initiation factor 2C 2 (eIF2C 2) (eIF-2C 2). [Source:Uniprot/SWISSPROT;Acc:Q9UKV8]	H200014538	Hs.449415	-3.75051	0.179214
-	opHsV0400009198	#N/A	-3.74984	0.227173
Gastricsin precursor (EC 3.4.23.3) (Pepsinogen C). [Source:Uniprot/SWISSPROT;Acc:P20142]	opHsV0400004806	Hs.1867	-3.7479	0.0894479
Serine/threonine-protein kinase 4 (EC 2.7.1.37) (STE20-like kinase MST1) (MST-1) (Mammalian STE20-like protein kinase 1) (Serine/threonine-protein kinase Krs-2). [Source:Uniprot/SWISSPROT;Acc:Q13043]	H200004294	Hs.472838	-3.74725	0.235001
Galactose-3-O-sulfotransferase 2 (EC 2.8.2.-) (Gal3ST-2) (Galbeta1- 3GalNAc 3'-sulfotransferase 2) (Beta-galactose-3-O-sulfotransferase 2) (Glycoprotein beta-Gal 3'-sulfotransferase 2). [Source:Uniprot/SWISSPROT;Acc:Q9H3Q3]	H300022255	Hs.632556	-3.74679	0.115064
ring finger protein 127 [Source:RefSeq_peptide;Acc:NP_079054]	H200013445	Hs.144266	-3.74394	0.195833
Non-protein coding transcript	opHsV0400012610	Hs.591569	-3.74306	0.160562
Ig lambda chain C regions. [Source:Uniprot/SWISSPROT;Acc:P01842]	H300004675	Hs.449585	-3.74146	0.0305261
Transcription factor MafG (V-maf musculoaponeurotic fibrosarcoma oncogene homolog G) (hMAF). [Source:Uniprot/SWISSPROT;Acc:O15525]	H200019397	Hs.252229	-3.73624	0.192358
[truncated: 376 more rows]

## Sheet: S3 Culture List
Table S3: Culture List	A list of genes that significantly change in culture from P0 to P3 within our cohort of normal fibroblasts
[truncated: 1,300 more rows]

## Sheet: S4 IPF Cluster 1
Table S4: IPF Cluster 1	A list of all genes within the highest scoring annotation cluster from the IPF List, this list is enriched with mitochondrial associated genes
[truncated: 162 more rows]

[truncated: 11 more sheets: S5 IPF Cluster 2, S6 59 Gene Overlap List, S7 GO String enrichment., S8 Public Data Gene List, S9 GO Public String Enrichment, S10 FC after H202, S11 IPF Only, S12 Normal Only, S13 Primer Sequences and FC, SF1 Graphical Analysis, SF2 Public Data String Network]
